# Supplementary material for: Respiratory dysbiosis and population-wide temporal dynamics in canine chronic bronchitis and non-inflammatory respiratory disease
Source: PLoS One. 2020 Jan 28;15(1):e0228085. doi: 10.1371/journal.pone.0228085 (PMC6986754; doi:10.1371/journal.pone.0228085)
Supplement: S1 Table — (XLSX) [file pone.0228085.s003.xlsx]

## Sheet: Sheet1
				CB (n = 53)			non-CB (n = 13)			Healthy (n = 16)
	Phylum/Class	Family	Operational Taxonomic Unit	mean	SD	Prev	mean	SD	Prev	mean	SD	Prev
	Actinobacteria	Propionibacteriaceae	Cutibacterium sp.	0.0133232	0.0347078	0.962264	0.00102771	0.00142628	0.923077	0.0207919	0.00954199	1
	Bacteroidetes	Bacteroidaceae	Bacteroides sp.	0.00517727	0.0091977	0.735849	0.000251538	0.000628599	0.538462	0.00158112	0.000871863	1
	Bacteroidetes	Flavobacteriaceae	Flavobacterium sp.	0.00174034	0.00338025	0.320755	8.55219e-05	0.000202003	0.307692	0.0102365	0.0034994	1
	Bacteroidetes	Porphyromonadaceae	Porphyromonas sp.	0.0184012	0.112215	0.54717	0.00348816	0.00895887	0.692308	0.00370099	0.00826299	0.5625
	Bacteroidetes	Prevotellaceae	Prevotella sp.	0.00565153	0.0106012	0.603774	2.62122e-05	7.81808e-05	0.153846	0.000888661	0.00118963	0.875
	Bacteroidetes	Weeksellaceae	Chryseobacterium sp.	0.00568801	0.00701141	0.490566	0.0070163	0.00585771	0.692308	0.000614452	0.0016567	0.5625
	Firmicutes	Clostridiaceae	Clostridium sensu stricto	0.000371573	0.0019034	0.150943	0.0235636	0.0849599	0.0769231	8.72068e-05	0.000214891	0.1875
	Firmicutes	Lactobacillaceae	Lactobacillus sp.	0.00335565	0.00688001	0.566038	0.00678858	0.0243899	0.230769	0.000937849	0.000995383	0.6875
	Firmicutes	Staphylococcaceae	Staphylococcus sp.	0.00472179	0.0137384	0.886792	0.00688492	0.0211029	1	0.00424818	0.00239868	1
	Firmicutes	Streptococcaceae	Streptococcus sp.	0.00271836	0.00768429	0.754717	0.000180052	0.000411368	0.615385	0.0058907	0.00733294	1
	Fusobacteria	Fusobacteriaceae	Fusobacterium sp.	0.00686064	0.0117163	0.716981	0.000882029	0.00147621	0.769231	0.00286296	0.00317504	1
	α-Proteobacteria	Beijerinckiaceae	Bosea sp.	0.00156576	0.0035529	0.264151	1.39227e-05	5.01991e-05	0.0769231	0.0092494	0.00349222	1
	α-Proteobacteria	Beijerinckiaceae	Methylobacterium populi	0.00340638	0.00651962	0.679245	0.000299394	0.000562843	0.615385	0.017711	0.00354735	1
	α-Proteobacteria	Caulobacteraceae	Brevundimonas sp.	0.0834461	0.0703831	0.90566	0.0627785	0.0536404	1	0.200887	0.0225008	1
	α-Proteobacteria	Caulobacteraceae	Brevundimonas sp.	0.00919474	0.0083189	0.811321	0.00753013	0.00625795	0.692308	0.0199012	0.00381147	1
	α-Proteobacteria	Rhizobiaceae	Agrobacterium radiobacter	0.0712049	0.0996521	0.509434	0.0935689	0.0792179	0.692308	3.2301e-05	6.04781e-05	0.25
	α-Proteobacteria	Rhizobiaceae	Pseudochrobactrum asaccharolyticum	0.00646282	0.0378446	0.132075	0.00034913	0.000887996	0.153846	0.000142486	0.000372577	0.375
	α-Proteobacteria	Sphingomonadaceae	Novosphingobium sp.	0.0103449	0.013724	0.811321	0.00419992	0.00639713	0.769231	0.0138329	0.00349517	1
	α-Proteobacteria	Sphingomonadaceae	Novosphingobium sp. MN6	0.00699066	0.00980796	0.396226	0.00982057	0.00895915	0.615385	0.000213919	0.000231177	0.5625
	α-Proteobacteria	Sphingomonadaceae	Sphingopyxis sp.	0.00386996	0.00743103	0.283019	0	0	0	0.0230256	0.00332071	1
	α-Proteobacteria	Xanthobacteraceae	Bradyrhizobium sp. T92	0.0933414	0.132946	1	0.191484	0.265883	1	0.0136254	0.00566489	1
	β-Proteobacteria	Burkholderiaceae	Delftia sp.	0.00533353	0.00610845	0.943396	0.00190824	0.00222107	0.846154	0.0209417	0.00371344	1
	γ-Proteobacteria	Enterobacteriaceae	Enterobacter hormaechei	0.00251117	0.0124811	0.471698	0.0270349	0.0870924	0.846154	3.42742e-05	9.80413e-05	0.125
	γ-Proteobacteria	Enterobacteriaceae	Escherichia sp.	0.000456444	0.000735501	0.54717	0.0130378	0.0393593	0.538462	0.000287877	0.000582999	0.375
	γ-Proteobacteria	Moraxellaceae	Acinetobacter sp.	0.22342	0.191726	1	0.285207	0.180937	1	0.208515	0.0501707	1
	γ-Proteobacteria	Neisseriaceae	Conchiformibius sp.	0.0127691	0.0433038	0.603774	0.015155	0.0438339	0.769231	0.00322481	0.00793745	0.5625
	γ-Proteobacteria	Nitrosomonadaceae	DSSD61 group	0.00217078	0.00663513	0.245283	0.00576488	0.0107052	0.384615	0	0	0
	γ-Proteobacteria	Pasteurellaceae	Frederiksenia sp.	0.0114945	0.039825	0.54717	0.0070344	0.0162631	0.769231	0.0126581	0.0214431	0.625
	γ-Proteobacteria	Pasteurellaceae	Haemophilus sp.	0.00433056	0.0153085	0.54717	0.00801316	0.0203367	0.538462	0.0103667	0.017335	0.875
	γ-Proteobacteria	Pseudomonadaceae	Pseudomonas fluorescens	0.0119442	0.0262666	0.622642	0.00192796	0.00600945	0.769231	0.00108344	0.000844515	0.9375
	γ-Proteobacteria	Pseudomonadaceae	Pseudomonas sp.	0.0109224	0.035746	0.660377	0.00236859	0.0043718	0.615385	0.0264752	0.024736	1
	γ-Proteobacteria	Pseudomonadaceae	Pseudomonas sp. DQ-01	0.128103	0.237157	0.981132	0.0824275	0.135708	1	0.000586085	0.000430986	0.9375
	γ-Proteobacteria	Pseudomonadaceae	Pseudomonas stutzeri	0.0606643	0.10179	0.773585	0.00314935	0.00667604	0.692308	0.294698	0.0306465	1
	γ-Proteobacteria	Xanthomonadaceae	[Pseudomonas] hibiscicola	0.033171	0.0872758	0.698113	0.0133186	0.0116905	0.846154	0.000113475	0.00016791	0.4375
	γ-Proteobacteria	Xanthomonadaceae	Stenotrophomonas maltophilia	0.0244818	0.0329784	0.584906	0.032113	0.0270883	0.769231	0.00030209	0.000339515	0.6875
	S1 Table. The mean (and standard deviation) relative abundance, and percent incidence, of all operational taxonomic units detected at a mean relative abundance of 0.5% in at least one group
