# Supplementary material for: Respiratory dysbiosis and population-wide temporal dynamics in canine chronic bronchitis and non-inflammatory respiratory disease
Source: PLoS One. 2020 Jan 28;15(1):e0228085. doi: 10.1371/journal.pone.0228085 (PMC6986754; doi:10.1371/journal.pone.0228085)
Supplement: S2 Table — (XLSX) [file pone.0228085.s004.xlsx]

## Sheet: Sheet1
	OTU	Phylum/Class	Family	Genus and/or species	Cluster	High RA	High Prevalence
	OTU061	Actinobacteria	Microbacteriaceae	unidentified	A	2014	2014
	OTU087	Actinobacteria	Coriobacteriaceae	Collinsella	A	2014	2014
	OTU101	Bacteroidetes	Bacteroidaceae	Bacteroides caecigallinarum	A	2014	2014
	OTU104	Bacteroidetes	Bacteroidaceae	Bacteroides	A	2014	2014
	OTU105	Bacteroidetes	Bacteroidaceae	Bacteroides	A	2014	2014
	OTU132	Bacteroidetes	Prevotellaceae	Alloprevotella	A	2014	2014
	OTU142	Bacteroidetes	Prevotellaceae	Prevotella	A	2014	2014
	OTU143	Bacteroidetes	Prevotellaceae	unidentified	A	2014	2014
	OTU171	Bacteroidetes	Chitinophagaceae	unidentified	A	2014	2014
	OTU186	Bacteroidetes	Spirosomaceae	Pseudarcicella	A	2014	2014
	OTU195	Bacteroidetes	Flavobacteriaceae	Flavobacterium	A	2014	2014
	OTU250	Campylobacterota	Helicobacteraceae	Helicobacter	A	2014	2014
	OTU295	Firmicutes	Lactobacillaceae	Lactobacillus	A	2014	2014
	OTU350	Firmicutes	Lachnospiraceae	Blautia	A	2014	2014
	OTU371	Firmicutes	Lachnospiraceae	Roseburia	A	2014	2014
	OTU380	Firmicutes	Lachnospiraceae	[Ruminococcus] gnavus	A	2014	2014
	OTU381	Firmicutes	Lachnospiraceae	[Ruminococcus] torques	A	2014	2014
	OTU401	Firmicutes	Ruminococcaceae	Faecalibacterium	A	2014	2014
	OTU406	Firmicutes	Ruminococcaceae	Fournierella	A	2014	2014
	OTU430	Firmicutes	Erysipelotrichaceae	Allobaculum	A	2014	2014
	OTU453	Firmicutes	Acidaminococcaceae	Phascolarctobacterium	A	2014	2014
	OTU456	Firmicutes	Veillonellaceae	Megamonas	A	2014	2014
	OTU460	Firmicutes	Veillonellaceae	Veillonella	A	2014	2014
	OTU462	Fusobacteria	Fusobacteriaceae	Fusobacterium	A	2014	2014
	OTU463	Fusobacteria	Fusobacteriaceae	Fusobacterium	A	2014	2014
	OTU464	Fusobacteria	Fusobacteriaceae	Fusobacterium	A	2014	2014
	OTU544	Proteobacteria (α)	Beijerinckiaceae	Bosea	A	2014	2014
	OTU547	Proteobacteria (α)	Beijerinckiaceae	Methylobacterium populi	A	2014	2014
	OTU595	Proteobacteria (α)	Sphingomonadaceae	Sphingobium	A	2014	2014
	OTU601	Proteobacteria (α)	Sphingomonadaceae	Sphingopyxis	A	2014	2014
	OTU629	Proteobacteria (γ)	Succinivibrionaceae	Anaerobiospirillum	A	2014	2014
	OTU652	Proteobacteria (γ)	Burkholderiaceae	Sutterella	A	2014	2014
	OTU706	Proteobacteria (γ)	Pseudomonadaceae	Pseudomonas stutzeri	A	2014	2014-2015
	OTU707	Proteobacteria (γ)	Pseudomonadaceae	Pseudomonas	A	2015	2014
	OTU012	Acidobacteria	Blastocatellaceae	unidentified	B	2016	2016
	OTU193	Bacteroidetes	Flavobacteriaceae	Flavobacterium reichenbachii	B	2016	2016
	OTU198	Bacteroidetes	Weeksellaceae	unidentified	B	2016	2016
	OTU201	Bacteroidetes	Weeksellaceae	Empedobacter	B	2016	2016
	OTU203	Bacteroidetes	Sphingobacteriaceae	Nubsella	B	2016	2016
	OTU205	Bacteroidetes	Sphingobacteriaceae	unidentified	B	2016	2016
	OTU207	Bacteroidetes	Sphingobacteriaceae	Sphingobacterium multivorum	B	2016	2016
	OTU268	Firmicutes	Paenibacillaceae	Brevibacillus borstelensis	B	2016	2016
	OTU270	Firmicutes	Paenibacillaceae	Paenibacillus	B	2016	2016
	OTU292	Firmicutes	Lactobacillaceae	Lactobacillus casei	B	2016	2016
	OTU343	Firmicutes	Clostr. Family XVII	Thermaerobacter	B	2016	2016
	OTU557	Proteobacteria (α)	Rhizobiaceae	Allorhizobium-Neorhizobium-Pararhizobium-Rhizobium	B	2016	2016
	OTU558	Proteobacteria (α)	Rhizobiaceae	Agrobacterium radiobacter	B	2016	2016
	OTU560	Proteobacteria (α)	Rhizobiaceae	Aureimonas	B	2016	2016
	OTU591	Proteobacteria (α)	Sphingomonadaceae	Novosphingobium sp. MN6	B	2016	2016
	OTU598	Proteobacteria (α)	Sphingomonadaceae	Sphingomonas sp. L5	B	2016	2016
	OTU650	Proteobacteria (γ)	Burkholderiaceae	Ralstonia	B	2016	2016
	OTU656	Proteobacteria (γ)	Hydrogenophilaceae	unidentified	B	2016	2016
	OTU693	Proteobacteria (γ)	Moraxellaceae	Acinetobacter	B	2016	All
	OTU704	Proteobacteria (γ)	Pseudomonadaceae	Pseudomonas sp.	B	2016	2016
	OTU717	Proteobacteria (γ)	Xanthomonadaceae	Stenotrophomonas acidaminiphila	B	2017	2016
	OTU718	Proteobacteria (γ)	Xanthomonadaceae	Stenotrophomonas maltophilia	B	2016	2016
	OTU023	Actinobacteria	Actinomycetaceae	Actinomyces	C	2017	2015
	OTU122	Bacteroidetes	Porphyromonadaceae	Porphyromonas	C	2016	2017
	OTU127	Bacteroidetes	Porphyromonadaceae	Porphyromonas	C	2017	2017
	OTU128	Bacteroidetes	Prevotellaceae	Alloprevotella	C	2015	2017
	OTU196	Bacteroidetes	Weeksellaceae	Bergeyella	C	2017	2017
	OTU248	Campylobacterota	Helicobacteraceae	Campylobacter	C	2016	2016
	OTU278	Firmicutes	Aerococcaceae	Abiotrophia	C	2014	2017
	OTU287	Firmicutes	Carnobacteriaceae	Trichococcus sp. SVI8	C	2017	2017
	OTU300	Firmicutes	Streptococcaceae	Streptococcus	C	2015	2017
	OTU331	Firmicutes	Clostr. Family XI	Parvimonas	C	2014	2017
	OTU337	Firmicutes	Clostr. Family XII	Fusibacter	C	2017	2015
	OTU469	Fusobacteria	Leptotrichiaceae	Streptobacillus	C	2014	2017
	OTU659	Proteobacteria (γ)	Neisseriaceae	unidentified	C	2017	2017
	OTU660	Proteobacteria (γ)	Neisseriaceae	Conchiformibius	C	2017	2017
	OTU661	Proteobacteria (γ)	Neisseriaceae	Neisseria	C	2015	2017
	OTU672	Proteobacteria (γ)	Cardiobacteriaceae	unidentified	C	2015	2017
	OTU686	Proteobacteria (γ)	Pasteurellaceae	Frederiksenia	C	2017	2017
	OTU687	Proteobacteria (γ)	Pasteurellaceae	Haemophilus	C	2017	2017
	OTU689	Proteobacteria (γ)	Pasteurellaceae	Pasteurella	C	2014	2017
	OTU695	Proteobacteria (γ)	Moraxellaceae	Moraxella	C	2017	2017
	OTU712	Proteobacteria (γ)	Xanthomonadaceae	unidentified	C	2017	2016
	OTU726	Spirochaetes	Spirochaetaceae	Treponema	C	2016	2017
	OTU741	Tenericutes	Mycoplasmataceae	Mycoplasma	C	2017	2017
	S2 Table. Taxonomy of operational taxonomic units (OTUs) found in three co-segregating clusters of bacteria, detected in the bronchoalveolar lavage fluid collected from dogs affected with chronic bronchitis (CB; n = 53) or non-bronchitic chronic airway disease (non-CB; n = 13); last two columns denote the clinical group with the greater relative abundance (RA) or overall prevalence, respectively,…

## Sheet: Sheet2
OTU	Phylum/Class	Family	Genus and/or species	Cluster
OTU012	Acidobacteria	Blastocatellaceae	unidentified	B
OTU023	Actinobacteria	Actinomycetaceae	Actinomyces	C
OTU061	Actinobacteria	Microbacteriaceae	unidentified	A
OTU087	Actinobacteria	Coriobacteriaceae	Collinsella	A
OTU101	Bacteroidetes	Bacteroidaceae	Bacteroides caecigallinarum	A
OTU104	Bacteroidetes	Bacteroidaceae	Bacteroides	A
OTU105	Bacteroidetes	Bacteroidaceae	Bacteroides	A
OTU122	Bacteroidetes	Porphyromonadaceae	Porphyromonas	C
OTU127	Bacteroidetes	Porphyromonadaceae	Porphyromonas	C
OTU128	Bacteroidetes	Prevotellaceae	Alloprevotella	C
OTU132	Bacteroidetes	Prevotellaceae	Alloprevotella	A
OTU142	Bacteroidetes	Prevotellaceae	Prevotella	A
OTU143	Bacteroidetes	Prevotellaceae	unidentified	A
OTU171	Bacteroidetes	Chitinophagaceae	unidentified	A
OTU186	Bacteroidetes	Spirosomaceae	Pseudarcicella	A
OTU193	Bacteroidetes	Flavobacteriaceae	Flavobacterium reichenbachii	B
OTU195	Bacteroidetes	Flavobacteriaceae	Flavobacterium	A
OTU196	Bacteroidetes	Weeksellaceae	Bergeyella	C
OTU198	Bacteroidetes	Weeksellaceae	unidentified	B
OTU201	Bacteroidetes	Weeksellaceae	Empedobacter	B
OTU203	Bacteroidetes	Sphingobacteriaceae	Nubsella	B
OTU205	Bacteroidetes	Sphingobacteriaceae	unidentified	B
OTU207	Bacteroidetes	Sphingobacteriaceae	Sphingobacterium multivorum	B
OTU248	Campylobacterota	Helicobacteraceae	Campylobacter	C
OTU250	Campylobacterota	Helicobacteraceae	Helicobacter	A
OTU268	Firmicutes	Paenibacillaceae	Brevibacillus borstelensis	B
OTU270	Firmicutes	Paenibacillaceae	Paenibacillus	B
OTU278	Firmicutes	Aerococcaceae	Abiotrophia	C
OTU287	Firmicutes	Carnobacteriaceae	Trichococcus sp. SVI8	C
OTU292	Firmicutes	Lactobacillaceae	Lactobacillus casei	B
OTU295	Firmicutes	Lactobacillaceae	Lactobacillus	A
OTU300	Firmicutes	Streptococcaceae	Streptococcus	C
OTU331	Firmicutes	Clostr. Family XI	Parvimonas	C
OTU337	Firmicutes	Clostr. Family XII	Fusibacter	C
OTU343	Firmicutes	Clostr. Family XVII	Thermaerobacter	B
OTU350	Firmicutes	Lachnospiraceae	Blautia	A
OTU371	Firmicutes	Lachnospiraceae	Roseburia	A
OTU380	Firmicutes	Lachnospiraceae	[Ruminococcus] gnavus	A
OTU381	Firmicutes	Lachnospiraceae	[Ruminococcus] torques	A
OTU401	Firmicutes	Ruminococcaceae	Faecalibacterium	A
OTU406	Firmicutes	Ruminococcaceae	Fournierella	A
OTU430	Firmicutes	Erysipelotrichaceae	Allobaculum	A
OTU453	Firmicutes	Acidaminococcaceae	Phascolarctobacterium	A
OTU456	Firmicutes	Veillonellaceae	Megamonas	A
OTU460	Firmicutes	Veillonellaceae	Veillonella	A
OTU462	Fusobacteria	Fusobacteriaceae	Fusobacterium	A
OTU463	Fusobacteria	Fusobacteriaceae	Fusobacterium	A
OTU464	Fusobacteria	Fusobacteriaceae	Fusobacterium	A
OTU469	Fusobacteria	Leptotrichiaceae	Streptobacillus	C
OTU544	Proteobacteria (α)	Beijerinckiaceae	Bosea	A
OTU547	Proteobacteria (α)	Beijerinckiaceae	Methylobacterium populi	A
OTU557	Proteobacteria (α)	Rhizobiaceae	Allorhizobium-Neorhizobium-Pararhizobium-Rhizobium	B
OTU558	Proteobacteria (α)	Rhizobiaceae	Agrobacterium radiobacter	B
OTU560	Proteobacteria (α)	Rhizobiaceae	Aureimonas	B
OTU591	Proteobacteria (α)	Sphingomonadaceae	Novosphingobium sp. MN6	B
OTU595	Proteobacteria (α)	Sphingomonadaceae	Sphingobium	A
OTU598	Proteobacteria (α)	Sphingomonadaceae	Sphingomonas sp. L5	B
OTU601	Proteobacteria (α)	Sphingomonadaceae	Sphingopyxis	A
OTU629	Proteobacteria (γ)	Succinivibrionaceae	Anaerobiospirillum	A
OTU650	Proteobacteria (γ)	Burkholderiaceae	Ralstonia	B
OTU652	Proteobacteria (γ)	Burkholderiaceae	Sutterella	A
OTU656	Proteobacteria (γ)	Hydrogenophilaceae	unidentified	B
OTU659	Proteobacteria (γ)	Neisseriaceae	unidentified	C
OTU660	Proteobacteria (γ)	Neisseriaceae	Conchiformibius	C
OTU661	Proteobacteria (γ)	Neisseriaceae	Neisseria	C
OTU672	Proteobacteria (γ)	Cardiobacteriaceae	unidentified	C
OTU686	Proteobacteria (γ)	Pasteurellaceae	Frederiksenia	C
OTU687	Proteobacteria (γ)	Pasteurellaceae	Haemophilus	C
OTU689	Proteobacteria (γ)	Pasteurellaceae	Pasteurella	C
OTU693	Proteobacteria (γ)	Moraxellaceae	Acinetobacter	B
OTU695	Proteobacteria (γ)	Moraxellaceae	Moraxella	C
OTU704	Proteobacteria (γ)	Pseudomonadaceae	Pseudomonas sp.	B
OTU706	Proteobacteria (γ)	Pseudomonadaceae	Pseudomonas stutzeri	A
OTU707	Proteobacteria (γ)	Pseudomonadaceae	Pseudomonas	A
OTU712	Proteobacteria (γ)	Xanthomonadaceae	unidentified	C
OTU717	Proteobacteria (γ)	Xanthomonadaceae	Stenotrophomonas acidaminiphila	B
OTU718	Proteobacteria (γ)	Xanthomonadaceae	Stenotrophomonas maltophilia	B
OTU726	Spirochaetes	Spirochaetaceae	Treponema	C
OTU741	Tenericutes	Mycoplasmataceae	Mycoplasma	C

## Sheet: Sheet3
Date	Year	SampleID	Group	OTU001	OTU002	OTU003	OTU004	OTU005	OTU006	OTU007	OTU008	OTU009	OTU010	OTU011	OTU012	OTU013	OTU014	OTU015	OTU016	OTU017	OTU018	OTU019	OTU020	OTU021	OTU022	OTU023	OTU024	OTU025	OTU026	OTU027	OTU028	OTU029	OTU030	OTU031	OTU032	OTU033	OTU034	OTU035	OTU036	OTU037	OTU038	OTU039	OTU040	OTU041	OTU042	OTU043	OTU044	OTU045	OTU046
2014-06-09	2014	AP1	CB	0	0	0	0	0	0	0	0	0	0	0	0	0	0	0	0	0	0	0	0	0	0	0.0053931	0	0	0.00035954	0	0	0	0.000119847	0	0.000479386	0.000599233	0.00035954	0	0	0	0	0	0	0	0	0	0	0	0
2014-08-18	2014	AP2	CB	0	0	0	0	0	0	0	0	0	0	0	0	0	0	0	0	0	0	0	0	0	0	0	0	0	0	0	0	0	0	0	0	0.000504286	0.00302572	0	0	0	0	0	0	0	0	0	0	0	0
2014-09-08	2014	AP4	CB	0	0	0	0	0	0	0	0	0	0	0	0	0	0	0	0	0	0	0	0	0	0	0.000127241	0	0	6.36205e-05	0	0	0	3.81723e-05	0	2.54482e-05	5.08964e-05	0	0	0	0	0	0	0	0	0	0	0	0	0
2014-09-08	2014	AP6	CB	0	0	0	0	0	0	0	0	0	0	0	0	0	0	0	0	0	0	0	0	0	0	0	0	0	0	0	0	0	0.00096432	0	0.00048216	0	0	0	0	0	0	0	0	0	0	0	0.00048216	0	0
2014-09-17	2014	AP8	CB	0	0	0	0	0	0	0	0	0	0	0	0	0	0	0	0	0	0	0	0	0	0	0	0	0	0.00113593	0	0	0	0.000378644	0	0	0	0.00151458	0	0	0	0	0	0	0	0	0	0	0	0
2014-09-22	2014	AP5	CB	0	0	0	0	0	0	0	0	0	0	0	0	0	0	0	0	0	0	0	0	0	0	0	0	0	0	0	0	0	0	0	0	0	0	0	0	0	0	0	0	0	0	0	0	0	0
2014-09-23	2014	AP3	CB	0	0	0	0	0	0	0	0	0	0	0	0	0	0	0	0	0	0	0	0	0	0	0	0	0	0.00397953	0	0	0.000568505	0.00170551	0	0	0	0.00284252	0	0	0	0	0	0	0	0	0	0	0	0
2014-09-25	2014	AP9	CB	0	0	0	0	0	0	0	0	0	0	0	0	0	0	0	0	0	0	0	0	0	0	0	0	0	0.000670541	0	0	0	0	0.000223514	0	0	0	0	0	0	0	0	0	0	0	0	0	0	0
2014-09-29	2014	AP11	CB	0	0	0	0	0	0	0	0	0	0	0	0	0	0	0	0	0	0	0	0	0	0	0	0	0	0	0	0	0	0	0	0	0.000641437	0	0	0	0	0	0	0	0	0	0	0	0	0
2014-10-09	2014	AP7	CB	0	0	0	0	0.000890076	0	0	0	0	0	0	0	0	0	0	0	0	0	0.000445038	0	0	0	0	0	0	0.000445038	0	0	0	0	0	0.000445038	0.00133511	0.0035603	0	0	0	0	0	0	0	0	0	0	0	0.000890076
2014-10-10	2014	AP10	CB	0	0	0	0	0	0	0	0	0	0	0	0	0	0	0	0	0	0	0	0	0	0	0	0	0	0	0	0	0.00036914	0.00036914	0	0	0	0.0018457	0	0	0	0	0	0	0	0	0	0	0	0
2014-11-11	2014	AP12	CB	0	0	0	0	0	0	0	0	0	0	0	0	0	0	0	0	0	0	0	0	0	0	0	0	0	0	0	0	0.00119617	0	0	0	0	0	0	0	0	0	0	0	0	0	0	0	0	0
2014-11-14	2014	AP13	CB	0	0	0	0	0	0	0	0	0	0	0	0	0	0	0	0	0	0	0	0	0	0	0	0	0	0	0	0	0	0.000376932	0	0	0.011308	0.000753864	0	0.000753864	0	0	0	0	0	0	0	0.000376932	0	0
2014-12-02	2014	AP14	CB	0	0	0	0	0	0	0	0	0	0	0	0	0	0	0	0	0	0	0	0	0	0	0	0	0	0.000385356	0	0	0	0	0	0.000770713	0.00192678	0.000770713	0	0	0	0	0	0	0	0	0	0	0	0
			mean	0	0	0	0	6.35768e-05	0	0	0	0	0	0	0	0	0	0	0	0	0	3.17884e-05	0	0	0	0.00039431	0	0	0.000502826	0	0	0.000152415	0.000282326	1.59653e-05	0.000157339	0.00116898	0.00104807	0	5.38474e-05	0	0	0	0	0	0	0	6.13637e-05	0	6.35768e-05
			SD	0	0	0	0	0.000237883	0	0	0	0	0	0	0	0	0	0	0	0	0	0.000118941	0	0	0	0.00143915	0	0	0.00105673	0	0	0.000346972	0.000493053	5.97365e-05	0.000264345	0.00297762	0.00128675	0	0.000201479	0	0	0	0	0	0	0	0.000157343	0	0.000237883
			count	0	0	0	0	1	0	0	0	0	0	0	0	0	0	0	0	0	0	1	0	0	0	2	0	0	7	0	0	3	7	1	5	7	8	0	1	0	0	0	0	0	0	0	2	0	1
			prev	0	0	0	0	0.0714286	0	0	0	0	0	0	0	0	0	0	0	0	0	0.0714286	0	0	0	0.142857	0	0	0.5	0	0	0.214286	0.5	0.0714286	0.357143	0.5	0.571429	0	0.0714286	0	0	0	0	0	0	0	0.142857	0	0.0714286
2015-03-26	2015	AP15	CB	0	0	0	0	0	0	0	0	0	0	0	0	0	0	0	0	0	0	0	0	0	0	0.000210571	0	0	0	0	0	0.000210571	0	0	0	0.000421141	0.000842283	0	0	0	0	0	0	0	0	0	0.000421141	0	0
2015-04-08	2015	AP16	CB	0	0	0	0	0	0	0	0	0.000270526	0	0	0	0.000405789	0	0	0	0	0	0	0	0	0.000270526	0.000270526	0	0	0.00121737	0	0	0.000405789	0	0	0.000135263	0.000270526	0.0010821	0	0	0	0	0.000135263	0	0	0	0	0	0	0
2015-04-30	2015	AP17	CB	0	0	0	0.000130336	0	0	0	0	0	0	0	0	0	0	0	0	0	0	0	0	0	0	0	0	0	0	0	0	0	0	0	6.51678e-05	6.51678e-05	0.000325839	0	0	0	0	0	0	0	0	0	0	0	0
2015-04-30	2015	AP18	CB	0	0	0	0	0.000374532	0	0	0	0	0	0	0	0	0	0	0	0	0	0.00149813	0	0	0	0	0	0	0.000561798	0	0	0	0	0	0	0.000561798	0	0	0	0	0	0.000187266	0	0	0	0	0	0	0
2015-05-14	2015	AP19	CB	0	0	0	0	0	0	0	0	0	0	0	0	0	0	0	0	0	0	0	0	0	0	0	0	0	0	0	0	0	0	0	0.000485673	0	0.00145702	0	0	0	0	0	0	0	0	0	0	0	0
2015-08-12	2015	CR001	Non-CB	0	0	0	0	0	0	0	0	6.03318e-05	0	0	0	0	0	0	0	0	0	0	0	0	0	0.00217195	0	0	6.03318e-05	0	0	0.000120664	0.000241327	0	0	6.03318e-05	0	0	0	0	0	0	0	0	0	0	0	0	0
2015-08-19	2015	CR1	CB	0	0	0	0	0	0	0	0	0.000321958	0	0	0	0	0	0	0	0	0	0	0	0	0	0	0	0	0	0	0	0	0	0	0	0.00160979	0.000321958	0	0	0	0	0	0	0	0	0	0	0	0
2015-08-31	2015	CR2	CB	0	0	0	0	0.00158479	0	0	0	0	0	0	0	0	0	0	0	0	0	0	0	0	0	0	0	0	0	0	0	0	0.00158479	0	0.000792393	0.00158479	0.00158479	0	0	0	0	0	0	0	0	0	0	0	0
2015-09-14	2015	CR002	Non-CB	0	0	0	0	0.00158646	0	0.00105764	0	0.00105764	0	0	0	0	0	0	0	0	0	0	0	0	0	0.00105764	0	0	0	0	0	0	0	0	0	0	0.000528821	0	0.00105764	0	0	0	0	0	0	0	0	0	0
2015-09-22	2015	CR3	CB	0	0	0	0	0	0	0	0	0	0	0	0	0	0	0	0	0	0	0	0	0	0	0	0	0	0.00477327	0	0	0.00477327	0	0	0	0.0071599	0.0286396	0	0	0	0	0.0071599	0	0	0	0	0	0	0
2015-09-24	2015	CR4	CB	0	0	0	0	0	0	0.00152207	0	0.00152207	0	0	0	0	0	0	0	0	0	0	0	0	0	0.00152207	0	0	0.00152207	0	0	0.00152207	0	0	0	0.00304414	0.0106545	0	0	0	0	0.00456621	0	0	0	0	0	0	0
2015-11-03	2015	CR5	CB	0	0	0	0	0	0	0	0	0	0	0	0	0	0	0	0	0	0	0	0	0	0	0.00675676	0	0	0	0	0	0	0	0	0.00675676	0.00675676	0	0	0	0	0	0.0135135	0	0	0	0	0	0	0
6/17/15	2015	AP20	CB	0	0	0	0	0	0	0	0	6.57419e-05	0	0	0	0	0.000131484	0	0	0	0	0	0	0	0	0.000131484	0	0	0.000197226	0	0	6.57419e-05	0	0	0	0.000328709	0.000197226	0	0	0	0	0	0	0	0	0	0	0	0
			mean	0	0	0	1.00258e-05	0.000272752	0	0.000198439	0	0.000253713	0	0	0	3.12146e-05	1.01141e-05	0	0	0	0	0.000115241	0	0	2.08097e-05	0.000932384	0	0	0.000640928	0	0	0.000546008	0.00014047	0	0.000633481	0.00168177	0.00351032	0	8.1357e-05	0	0	0.00196632	0	0	0	0	3.23955e-05	0	0
			SD	0	0	0	3.61486e-05	0.000591718	0	0.000493574	0	0.000481603	0	0	0	0.000112546	3.6467e-05	0	0	0	0	0.000415506	0	0	7.50305e-05	0.00188502	0	0	0.00134166	0	0	0.00133707	0.000439059	0	0.00185569	0.00250335	0.00806535	0	0.000293337	0	0	0.00412835	0	0	0	0	0.000116804	0	0
			count	0	0	0	1	3	0	2	0	6	0	0	0	1	1	0	0	0	0	1	0	0	1	7	0	0	6	0	0	6	2	0	5	11	10	0	1	0	0	5	0	0	0	0	1	0	0
			prev	0	0	0	0.0769231	0.230769	0	0.153846	0	0.461538	0	0	0	0.0769231	0.0769231	0	0	0	0	0.0769231	0	0	0.0769231	0.538462	0	0	0.461538	0	0	0.461538	0.153846	0	0.384615	0.846154	0.769231	0	0.0769231	0	0	0.384615	0	0	0	0	0.0769231	0	0
2016-02-24	2016	CR7	CB	0	0	0	0	0	0	0	0	0	0	0	0.000241779	0	0	0	0	0	0	0	0	0	0	0	0	0	0.00012089	0	0	0.000967118	0.000241779	0	0	0.000362669	0.000725338	0	0.000362669	0	0	0	0	0	0	0	0	0	0
2016-04-18	2016	CR8	CB	0	0	0	0	0	0	0	0	0	0	0	0	0	0	0	0	0	0	0	0	0	0	0	0	0	0	0	0	0	0	0	0	0	0.00351288	0	0	0	0	0	0	0	0	0	0	0	0
2016-04-29	2016	CR9	CB	0	0	0	0	0	0	0	0	0	0	0	0.000285796	0	0	0	0	0	0	0	0	0	0	0	0	0	0	0	0	0.000285796	0	0	0	0.00142898	0.00257216	0	0	0	0	0.000285796	0	0	0	0	0	0	0
2016-05-24	2016	CR10	CB	0	0	0	0	0	0	0	0	0	0	0	0.000594707	0	0	0	0	0	0	0	0	0	0	0	0	0	0	0	0	0.000297354	0	0	0	0.000148677	0.000594707	0	0.000148677	0	0	0	0	0	0	0	0	0	0
2016-06-16	2016	CR015	CB	0	0	0	0	0	0	0	0	0.000120187	0	0	0.000360562	0	0	0	0	0	0	0	0	0	0	0	0	0	4.00625e-05	0	0	0.000360562	0	0	0	0.000200312	0.00016025	0	0	0	0	0	0	0	0	0	0	0	0
2016-06-22	2016	CR016	CB	0	0	0	0	0	0	0	0	0	0	0	0.00025355	0	0	0	0	0	0	0	0	0	0	0.0214249	0	0	0	0	0	0	0	0	0.00025355	0	0	0	0	0	0	0	0	0	0	0	0	0	0
2016-06-29	2016	CR003	Non-CB	0	0	0	0	0	0	0	0	0	0	0	0.000415593	0	0	0	0	0	0	0	0	0	0	0.00108054	0	0	0.000166237	0	0	0.00058183	0	0	8.31186e-05	0	8.31186e-05	0.000249356	0	0	0	0	0	0	0	0	0	0	0
2016-07-11	2016	CR004	Non-CB	0	0	0	0	0	0	0	0	0	0	0	0.000153708	0	0	0	0	0	0	0	0	0	0	0	0	0	0.000109791	0	0	0.000153708	0	0	4.39165e-05	2.19582e-05	8.78329e-05	0	0	0	0	0	0	0	0	0	0	0	0
2016-07-22	2016	CR017	CB	0	0	0	0	0	0	0	0	0	0	0	0.000175354	0	0	0	0	0	0	0	0	0	0	0	0	0	0	0	0	0.000306869	4.38385e-05	8.7677e-05	4.38385e-05	0.000263031	8.7677e-05	0	0	0	0	0	0	0	0	0	0	0	0
2016-08-04	2016	CR018	CB	0	0	0	0	0	0	0	0	0	0	0	0.00374181	0	0	0	0.00280636	0	0	0	0	0	0	0	0	0	0	0	0	0.000935454	0	0	0	0.00280636	0.000935454	0	0	0	0	0	0	0	0	0	0	0	0
2016-08-11	2016	CR005	Non-CB	0	0	0	0	0	0	0	0	0	0	0	0.000351278	0	0	0	0	0	0	0	0.000175639	0.000263458	0	0	0	0	0	0	0	0	0	0	0.000526917	8.78194e-05	0	0	8.78194e-05	0	0	0	0	0	0	0	0	0	0
2016-08-15	2016	CR006	Non-CB	0	0	0	0	0	0	0	0	0	0	0	0.000640967	0	0	0	0	0	0	0	0	0	0	0	0	0	0	0	0	0.000366267	0	0	0.000183133	9.15667e-05	0	0	0	0	0	0	0	0	0	0	0	0	0
2016-08-16	2016	CR007	Non-CB	0	0	0	0	0	0	0	0	0	0	0	0.000168862	0	0	0	0	0	0	0	0	0	0	0	0	0	0	0	0	0.000112575	0	0	0	0	0	0	0	0	0	0	0	0	0	0	0	0	0
2016-09-07	2016	CR019	CB	0	0	0	0	0	0	0	0	0	0	0	0.000503398	0	0	0	0	0	0	0	0	0	0	0	0	0	6.29247e-05	0	0	0.000566323	0	6.29247e-05	0.000125849	0.000440473	0	0	0	0	0	0	0	0	0	0	0	0	0
2016-09-19	2016	CR020	CB	0	7.48615e-05	0.000112292	0	0	0	0	0	0	0	0	0.000449169	0	0	0	0	7.48615e-05	0	0	0	0	0	0.000299446	0	7.48615e-05	0.000449169	0	7.48615e-05	0.000262015	3.74308e-05	0	0	7.48615e-05	0.000112292	0	0	0	3.74308e-05	0	0	3.74308e-05	0	0	0	0	0
2016-10-26	2016	CR021	CB	0	0	0	0	0	0	0	0	0	0	0	0.000511008	0	0	8.5168e-05	0	0	0	0	0	0	0	0	0	0	4.2584e-05	0	0	0.000340672	0.000127752	0	0	0.00021292	0	0	0.000127752	0	0	0	0	0	0	0	0	0	0
2016-11-07	2016	CR008	Non-CB	0	0	0	0	0	0	0	0	0	0	0	0.000367411	0	0	0	0	0	0	0	0	0	0	0	0	0	0	0	0	0	0	0	9.18527e-05	4.59263e-05	0	0	0	0	0	0	0	0	0	0	0	0	0
2016-11-17	2016	CR023	CB	0	0	0	0	0	0	0	0	0	0	0	0.000471876	0	0	0	0	0	9.43752e-05	9.43752e-05	0	0	0	0	0	0	9.43752e-05	0	0	0.000424689	0	0.000141563	0	0	0	0	0	0	0	0	0	0	0	0	0	0	0
2016-12-02	2016	CR009	Non-CB	0	0	0	0	0	0	0	0	0	0	0	0.000841279	0	0	0	0	0	0	0	0	0	0	0	0	0	0	0	0	0.000140213	0	0	0.000140213	0.000420639	0.000420639	0	0	0	0	0	0	0	0	0	0	0	0
2016-12-09	2016	CR024	CB	0	0	0	0	0	0	0	0	0	0	0	0.000104987	0	0	0	0	0	0	0	0	0	0	0	0	0	0	0	0	0.000104987	0.000104987	0	0	0.000209974	0	0	0	0.000104987	0	0	0	0	0	0	0	0	0
2016-12-13	2016	CR025	CB	0	0	0	0	0	0	0	0	0	0	0	0.000459541	0	0	0	0	0	0	0	0	0	0	0	0	0	0.000114885	0	0	0.000382951	0	0	0	3.82951e-05	0	0	0	0	0	0	0	0	7.65902e-05	0	0	0	0
2016-12-16	2016	CR6	CB	0	0	0	0	0	0	0	0	0	0	0	0	0	0	0	0	0	0	0	0	0	0	0.000212857	0	0	0.000212857	0	0	0.000851426	0	0	0	0.00127714	0.00127714	0	0.000212857	0	0	0.000425713	0	0	0	0	0	0	0
			mean	0	3.4028e-06	5.10419e-06	0	0	0	0	0	5.46307e-06	0	0	0.000504211	0	0	3.87127e-06	0.000127562	3.4028e-06	4.28978e-06	4.28978e-06	7.98359e-06	1.19754e-05	0	0.00104626	0	3.4028e-06	6.42625e-05	0	3.4028e-06	0.000338219	2.52631e-05	1.32802e-05	6.78358e-05	0.000369618	0.000480431	1.13344e-05	4.2717e-05	4.77213e-06	1.7014e-06	3.23413e-05	0	1.7014e-06	3.48137e-06	0	0	0	0
			SD	0	1.59605e-05	2.39408e-05	0	0	0	0	0	2.56241e-05	0	0	0.000752456	0	0	1.81579e-05	0.000598318	1.59605e-05	2.01209e-05	2.01209e-05	3.74463e-05	5.61695e-05	0	0.00455782	0	1.59605e-05	0.000106903	0	1.59605e-05	0.000291553	5.97941e-05	3.63887e-05	0.000125152	0.000665197	0.000912921	5.31628e-05	9.3307e-05	2.23833e-05	7.98026e-06	0.000106882	0	7.98026e-06	1.63291e-05	0	0	0	0
			count	0	1	1	0	0	0	0	0	1	0	0	20	0	0	1	1	1	1	1	1	1	0	4	0	1	10	0	1	18	5	3	9	17	12	1	5	1	1	2	0	1	1	0	0	0	0
			prev	0	0.0454545	0.0454545	0	0	0	0	0	0.0454545	0	0	0.909091	0	0	0.0454545	0.0454545	0.0454545	0.0454545	0.0454545	0.0454545	0.0454545	0	0.181818	0	0.0454545	0.454545	0	0.0454545	0.818182	0.227273	0.136364	0.409091	0.772727	0.545455	0.0454545	0.227273	0.0454545	0.0454545	0.0909091	0	0.0454545	0.0454545	0	0	0	0
2017-02-23	2017	CR026	CB	0	0	0	0	0	0	0	0	0	0	0	0.00034384	0	0	0	0	0	0	7.64088e-05	0	0	0	0	0	0	0.000114613	0	0	0.000458453	0	0	0	3.82044e-05	0	0	0	0	0	0	0	0	0	0	0	0	0
2017-02-23	2017	CR027	CB	0	0	0	0	0	0	0	0	0	0	0	0.0015361	0	0	0	0	0	0	0	0	0	0	0.00460829	0	0	0	0	0	0	0	0	0	0	0	0	0	0	0	0	0	0	0	0	0	0	0
2017-02-28	2017	CR010	Non-CB	0	0	0	0	0	0	0	0	0	0	0.000332373	0.000332373	0	0	0	0	0	0	0	0	0	0	0.000110791	0	0	0	0	0	0.000664746	0.000110791	0	0	0	0	0	0	0	0	0	0	0	0	0	0	0	0
2017-03-09	2017	CR028	CB	0	0	0	0	0	0	0	0	0	0	0	0.000228686	0	0	0	0	0	0	0	0	0	0	9.14746e-05	0	0	0	0	0	0.000411636	0	0	9.14746e-05	0	4.57373e-05	0	4.57373e-05	0	0	0	0	4.57373e-05	0	0	0	0	0
2017-03-09	2017	CR029	CB	0	0	0	0	0	0.000132109	0	0	0	0	0	0.000462382	0	0	0	0	0	0	0	0	0	0	6.60546e-05	0	0	0	0	0	0.000396327	0	0	6.60546e-05	0.000594491	6.60546e-05	0	0	0	0	0	0	0	0	0	0	0	0
2017-03-24	2017	CR030	CB	0	0	0	0	0	0	0	0	0	0	0	0.000251724	0	0	0	0	0	0	0	0	0	0	0	0	0	5.03449e-05	0	0	0.000201379	5.03449e-05	0	0	0.00010069	0.000151035	0	0	0	0	5.03449e-05	0	0	0	0	0	0	0
2017-04-05	2017	CR011	Non-CB	0	0	0	0	0.000301477	0	0	0	0.000150739	0	0	0	0	0	0	0	0	0	0	0	0	0	0	0	0	0	0	0	0	0	0	0	0	0	0	0	0	0	0	0	0	0	0	0	0	0
2017-04-12	2017	CR031	CB	0	0	0	0	0	0	0	0	4.6581e-05	0	0	0	0	0	0	0	0	0	0	0	0	0	0.000558971	0	0	0.000186324	0	0	0	0	0	0	0.000186324	4.6581e-05	0	0	0	0	0	0	0	0	0	0	0	0
2017-05-03	2017	CR012	Non-CB	0	0	0	0	0	0	0.000511509	0	0.00204604	0	0	0	0	0	0	0	0	0	0	0	0	0	0	0	0	0	0	0	0	0	0	0	0.000511509	0.000511509	0	0	0	0	0	0	0	0	0	0	0	0
2017-05-09	2017	CR032	CB	0	0	0	0	0	0	0	0	0	0	0	0	0	0	0	0	0	0	0	0	0	0	0.000971503	0	0	0.00161917	0	0	0	0	0	0	0	0	0	0	0	0	0	0	0	0	0	0	0	0
2017-05-24	2017	CR033	CB	0	0	0	0	0	0	0	0	0.00263765	0	0	0	0	0	0	0	0	0	0	0	0	0	0	0	0	0	0	0	0	0.00164853	0	0	0.00164853	0	0	0	0	0	0	0	0	0	0	0	0	0
2017-06-20	2017	CR034	CB	0	0	0	0	0	0	0	0	9.18836e-05	0	0	0	0	0	0	0	0	0	0	0	0	0	3.06279e-05	0	0	6.12557e-05	0	0	3.06279e-05	0	0	0	0	6.12557e-05	0	0	0	0	0	3.06279e-05	0	0	0	0	0	0
2017-06-27	2017	CR013	Non-CB	0	0	0	0	0	0	0	0	0	0	0	0	0	0	0	0	0	0	0	0	0	0	0.00154321	0	0	0	0	0	0	0.00231481	0	0.00154321	0	0	0	0	0	0	0	0	0	0	0	0	0	0
2017-07-13	2017	CR035	CB	0	0	0	0	0	0	0	0	0	0	5.89275e-05	0	0	0	0	0	0	0	0	0	0	0	0.0101355	0	0	0.000353565	0	0	0	0.000530348	0	0.00129641	0.000294638	0.000294638	0	0	0	5.89275e-05	0	0	5.89275e-05	0	0.000117855	0	0	0
2017-08-08	2017	CR037	CB	0	0	0	0	0	0	0	0	0.000287246	0	0	0	0	0	0	0	0	0	0	0	0	0	0	0	0	0	0	0	0	0	0	0	9.57488e-05	0	0	0	0	0.000191498	0	0	0	0	0	0	0	0
2017-08-24	2017	CR038	CB	0.000205571	0	0	0	0	0	0	0	0.000102785	0	0	0	0	0	0	0	0	0	0	0	0	0	0	0.000102785	0	0	0	0	0	0	0	0.000411142	0.000411142	0.000616713	0	0	0.000102785	0	0	0.000411142	0	0	0	0	0	0
2017-09-14	2017	CR039	CB	0	0	0	0	0	0	0	0	0	0	0	0	0	0	0	0	0	0	0	0	0	0.000251572	0	0	0	0.00100629	0	0	0	0.00125786	0	0.000503145	0.000503145	0.000251572	0	0.000503145	0	0	0	0	0	0	0	0	0	0
			mean	1.20924e-05	0	0	0	1.7734e-05	7.77112e-06	3.00888e-05	0	0.000315466	0	2.30177e-05	0.000185594	0	0	0	0	0	0	4.49463e-06	0	0	1.47984e-05	0.00106567	6.04621e-06	0	0.000199504	0	0	0.000127245	0.000347805	0	0.000230084	0.000257907	0.0001203	0	3.22872e-05	6.04621e-06	1.47309e-05	2.96146e-06	2.59865e-05	6.15675e-06	0	6.93265e-06	0	0	0
			SD	4.98583e-05	0	0	0	7.3119e-05	3.20412e-05	0.000124059	0	0.000773711	0	8.09852e-05	0.000381787	0	0	0	0	0	0	1.85319e-05	0	0	6.10153e-05	0.00260196	2.49291e-05	0	0.000442779	0	0	0.000215758	0.000702578	0	0.000474152	0.000415815	0.000190598	0	0.000121841	2.49291e-05	4.77328e-05	1.22104e-05	9.95288e-05	1.75356e-05	0	2.8584e-05	0	0	0
			count	1	0	0	0	1	1	1	0	7	0	2	6	0	0	0	0	0	0	1	0	0	1	9	1	0	7	0	0	6	6	0	6	10	9	0	2	1	2	1	2	2	0	1	0	0	0
			prev	0.0588235	0	0	0	0.0588235	0.0588235	0.0588235	0	0.411765	0	0.117647	0.352941	0	0	0	0	0	0	0.0588235	0	0	0.0588235	0.529412	0.0588235	0	0.411765	0	0	0.352941	0.352941	0	0.352941	0.588235	0.529412	0	0.117647	0.0588235	0.117647	0.0588235	0.117647	0.117647	0	0.0588235	0	0	0
Date	Year	SampleID	Group	OTU001	OTU002	OTU003	OTU004	OTU005	OTU006	OTU007	OTU008	OTU009	OTU010	OTU011	OTU012	OTU013	OTU014	OTU015	OTU016	OTU017	OTU018	OTU019	OTU020	OTU021	OTU022	OTU023	OTU024	OTU025	OTU026	OTU027	OTU028	OTU029	OTU030	OTU031	OTU032	OTU033	OTU034	OTU035	OTU036	OTU037	OTU038	OTU039	OTU040	OTU041	OTU042	OTU043	OTU044	OTU045	OTU046
			mean	0	0	0	0	6.35768e-05	0	0	0	0	0	0	0	0	0	0	0	0	0	3.17884e-05	0	0	0	0.00039431	0	0	0.000502826	0	0	0.000152415	0.000282326	1.59653e-05	0.000157339	0.00116898	0.00104807	0	5.38474e-05	0	0	0	0	0	0	0	6.13637e-05	0	6.35768e-05
			SD	0	0	0	0	0.000237883	0	0	0	0	0	0	0	0	0	0	0	0	0	0.000118941	0	0	0	0.00143915	0	0	0.00105673	0	0	0.000346972	0.000493053	5.97365e-05	0.000264345	0.00297762	0.00128675	0	0.000201479	0	0	0	0	0	0	0	0.000157343	0	0.000237883
			count	0	0	0	0	1	0	0	0	0	0	0	0	0	0	0	0	0	0	1	0	0	0	2	0	0	7	0	0	3	7	1	5	7	8	0	1	0	0	0	0	0	0	0	2	0	1
			prev	0	0	0	0	0.0714286	0	0	0	0	0	0	0	0	0	0	0	0	0	0.0714286	0	0	0	0.142857	0	0	0.5	0	0	0.214286	0.5	0.0714286	0.357143	0.5	0.571429	0	0.0714286	0	0	0	0	0	0	0	0.142857	0	0.0714286
			mean	0	0	0	1.00258e-05	0.000272752	0	0.000198439	0	0.000253713	0	0	0	3.12146e-05	1.01141e-05	0	0	0	0	0.000115241	0	0	2.08097e-05	0.000932384	0	0	0.000640928	0	0	0.000546008	0.00014047	0	0.000633481	0.00168177	0.00351032	0	8.1357e-05	0	0	0.00196632	0	0	0	0	3.23955e-05	0	0
			SD	0	0	0	3.61486e-05	0.000591718	0	0.000493574	0	0.000481603	0	0	0	0.000112546	3.6467e-05	0	0	0	0	0.000415506	0	0	7.50305e-05	0.00188502	0	0	0.00134166	0	0	0.00133707	0.000439059	0	0.00185569	0.00250335	0.00806535	0	0.000293337	0	0	0.00412835	0	0	0	0	0.000116804	0	0
			count	0	0	0	1	3	0	2	0	6	0	0	0	1	1	0	0	0	0	1	0	0	1	7	0	0	6	0	0	6	2	0	5	11	10	0	1	0	0	5	0	0	0	0	1	0	0
			prev	0	0	0	0.0769231	0.230769	0	0.153846	0	0.461538	0	0	0	0.0769231	0.0769231	0	0	0	0	0.0769231	0	0	0.0769231	0.538462	0	0	0.461538	0	0	0.461538	0.153846	0	0.384615	0.846154	0.769231	0	0.0769231	0	0	0.384615	0	0	0	0	0.0769231	0	0
			mean	0	3.4028e-06	5.10419e-06	0	0	0	0	0	5.46307e-06	0	0	0.000504211	0	0	3.87127e-06	0.000127562	3.4028e-06	4.28978e-06	4.28978e-06	7.98359e-06	1.19754e-05	0	0.00104626	0	3.4028e-06	6.42625e-05	0	3.4028e-06	0.000338219	2.52631e-05	1.32802e-05	6.78358e-05	0.000369618	0.000480431	1.13344e-05	4.2717e-05	4.77213e-06	1.7014e-06	3.23413e-05	0	1.7014e-06	3.48137e-06	0	0	0	0
			SD	0	1.59605e-05	2.39408e-05	0	0	0	0	0	2.56241e-05	0	0	0.000752456	0	0	1.81579e-05	0.000598318	1.59605e-05	2.01209e-05	2.01209e-05	3.74463e-05	5.61695e-05	0	0.00455782	0	1.59605e-05	0.000106903	0	1.59605e-05	0.000291553	5.97941e-05	3.63887e-05	0.000125152	0.000665197	0.000912921	5.31628e-05	9.3307e-05	2.23833e-05	7.98026e-06	0.000106882	0	7.98026e-06	1.63291e-05	0	0	0	0
			count	0	1	1	0	0	0	0	0	1	0	0	20	0	0	1	1	1	1	1	1	1	0	4	0	1	10	0	1	18	5	3	9	17	12	1	5	1	1	2	0	1	1	0	0	0	0
			prev	0	0.0454545	0.0454545	0	0	0	0	0	0.0454545	0	0	0.909091	0	0	0.0454545	0.0454545	0.0454545	0.0454545	0.0454545	0.0454545	0.0454545	0	0.181818	0	0.0454545	0.454545	0	0.0454545	0.818182	0.227273	0.136364	0.409091	0.772727	0.545455	0.0454545	0.227273	0.0454545	0.0454545	0.0909091	0	0.0454545	0.0454545	0	0	0	0
			mean	1.20924e-05	0	0	0	1.7734e-05	7.77112e-06	3.00888e-05	0	0.000315466	0	2.30177e-05	0.000185594	0	0	0	0	0	0	4.49463e-06	0	0	1.47984e-05	0.00106567	6.04621e-06	0	0.000199504	0	0	0.000127245	0.000347805	0	0.000230084	0.000257907	0.0001203	0	3.22872e-05	6.04621e-06	1.47309e-05	2.96146e-06	2.59865e-05	6.15675e-06	0	6.93265e-06	0	0	0
			SD	4.98583e-05	0	0	0	7.3119e-05	3.20412e-05	0.000124059	0	0.000773711	0	8.09852e-05	0.000381787	0	0	0	0	0	0	1.85319e-05	0	0	6.10153e-05	0.00260196	2.49291e-05	0	0.000442779	0	0	0.000215758	0.000702578	0	0.000474152	0.000415815	0.000190598	0	0.000121841	2.49291e-05	4.77328e-05	1.22104e-05	9.95288e-05	1.75356e-05	0	2.8584e-05	0	0	0
			count	1	0	0	0	1	1	1	0	7	0	2	6	0	0	0	0	0	0	1	0	0	1	9	1	0	7	0	0	6	6	0	6	10	9	0	2	1	2	1	2	2	0	1	0	0	0
			prev	0.0588235	0	0	0	0.0588235	0.0588235	0.0588235	0	0.411765	0	0.117647	0.352941	0	0	0	0	0	0	0.0588235	0	0	0.0588235	0.529412	0.0588235	0	0.411765	0	0	0.352941	0.352941	0	0.352941	0.588235	0.529412	0	0.117647	0.0588235	0.117647	0.0588235	0.117647	0.117647	0	0.0588235	0	0	0
[truncated: 704 more columns]

## Sheet: Sheet6
	CCB	nonCCB	Healthy
Group	adj mean	adj mean	adj mean	Cluster	Phylum	Family	Genus
OTU061	0.00102804	0	0.000460539	A	Actinobacteria	Microbacteriaceae	unidentified
OTU087	0.000930838	0	0.000187205	A	Actinobacteria	Coriobacteriaceae	Collinsella
OTU101	0.000949943	0	0.00026848	A	Bacteroidetes	Bacteroidaceae	Bacteroides caecigallinarum
OTU104	0.00703577	0.000467143	0.00158112	A	Bacteroidetes	Bacteroidaceae	Bacteroides
OTU105	0.0118532	0	0.00146272	A	Bacteroidetes	Bacteroidaceae	Bacteroides
OTU132	0.00422827	0.00231481	0.00040157	A	Bacteroidetes	Prevotellaceae	Alloprevotella
OTU142	0.00936035	0.000170379	0.00101561	A	Bacteroidetes	Prevotellaceae	Prevotella
OTU143	0.00986354	0	0.000584703	A	Bacteroidetes	Prevotellaceae	unidentified
OTU171	0.000467109	0	0.000921817	A	Bacteroidetes	Chitinophagaceae	unidentified
OTU186	0.00100587	0.000137779	0.000182656	A	Bacteroidetes	Spirosomaceae	Pseudarcicella
OTU195	0.00542578	0.000277946	0.0102365	A	Bacteroidetes	Flavobacteriaceae	Flavobacterium
OTU250	0.00301407	0.000246186	0.000160987	A	Campylobacterota	Helicobacteraceae	Helicobacter
OTU295	0.00592832	0.0294172	0.00136414	A	Firmicutes	Lactobacillaceae	Lactobacillus
OTU350	0.00238066	0.000174929	0.000481815	A	Firmicutes	Lachnospiraceae	Blautia
OTU371	0.000904194	0.000106115	0.000451785	A	Firmicutes	Lachnospiraceae	Roseburia
OTU380	0.00134913	0.000100272	0.00037328	A	Firmicutes	Lachnospiraceae	[Ruminococcus] gnavus
OTU381	0.000954251	0	0.000393566	A	Firmicutes	Lachnospiraceae	[Ruminococcus] torques
OTU401	0.00843696	0.000333868	0.000556483	A	Firmicutes	Lachnospiraceae	[Ruminococcus] torques
OTU406	0.00224258	0	0.000312654	A	Firmicutes	Ruminococcaceae	Faecalibacterium
OTU430	0.000911403	0	0.000176886	A	Firmicutes	Ruminococcaceae	Fournierella
OTU453	0.00164039	0	0.000451006	A	Firmicutes	Erysipelotrichaceae	Allobaculum
OTU456	0.00219851	0	0.000458066	A	Firmicutes	Acidaminococcaceae	Phascolarctobacterium
OTU460	0.00192956	0	0.000348317	A	Firmicutes	Veillonellaceae	Megamonas
OTU462	0.00675907	0	0.000646714	A	Firmicutes	Veillonellaceae	Veillonella
OTU463	0.00956879	0.00114664	0.00286296	A	Fusobacteria	Fusobacteriaceae	Fusobacterium
OTU464	0.00533742	5.59005e-05	0.000328719	A	Fusobacteria	Fusobacteriaceae	Fusobacterium
OTU469	0.0034147	0.00477867	0.00264484	A	Fusobacteria	Fusobacteriaceae	Fusobacterium
OTU547	0.00501494	0.000486516	0.017711	A	Proteobacteria (α)	Beijerinckiaceae	Bosea
OTU557	0.00430257	0.00438873	0.000145022	A	Proteobacteria (α)	Beijerinckiaceae	Methylobacterium populi
OTU598	0.00201007	0.00203083	0.000377216	A	Proteobacteria (α)	Sphingomonadaceae	Sphingobium
OTU629	0.00785501	0	0.000612367	A	Proteobacteria (α)	Sphingomonadaceae	Sphingopyxis
OTU650	0.0007625	0.0009052	0.000407954	A	Proteobacteria (γ)	Succinivibrionaceae	Anaerobiospirillum
OTU656	0.000579131	0.000669383	0	A	Proteobacteria (γ)	Burkholderiaceae	Sutterella
OTU707	0.0165397	0.00384895	0.0264752	A	Proteobacteria (γ)	Pseudomonadaceae	Pseudomonas stutzeri
OTU712	0.00180694	0.00144606	0.000416737	A	Proteobacteria (γ)	Pseudomonadaceae	Pseudomonas
OTU012	0.000609793	0.000408934	0	B	Acidobacteria	Blastocatellaceae	unidentified
OTU193	0.00310291	0.00294657	0.000572406	B	Bacteroidetes	Flavobacteriaceae	Flavobacterium reichenbachii
OTU198	0.0115948	0.0101347	0.00109236	B	Bacteroidetes	Weeksellaceae	unidentified
OTU201	0.00248371	0.00176101	0.000620697	B	Bacteroidetes	Weeksellaceae	Empedobacter
OTU203	0.000509896	0.000319888	0.00159123	B	Bacteroidetes	Sphingobacteriaceae	Nubsella
OTU205	0.000568644	0.000526565	0	B	Bacteroidetes	Sphingobacteriaceae	unidentified
OTU207	0.000611078	0.000769578	0.000247085	B	Bacteroidetes	Sphingobacteriaceae	Sphingobacterium multivorum
OTU268	0.000444885	0.000226511	0	B	Firmicutes	Paenibacillaceae	Brevibacillus borstelensis
OTU270	0.000236111	0.000313085	0	B	Firmicutes	Paenibacillaceae	Paenibacillus
OTU292	0.000336413	0.000163151	0	B	Firmicutes	Lactobacillaceae	Lactobacillus casei
OTU343	0.000416302	0.000329743	0	B	Firmicutes	Clostr. Family XVII	Thermaerobacter
OTU558	0.139772	0.135155	0.000129204	B	Proteobacteria (α)	Rhizobiaceae	Allorhizobium-Neorhizobium-Pararhizobium-Rhizobium
OTU560	0.00110807	0.00114323	0.000144342	B	Proteobacteria (α)	Rhizobiaceae	Agrobacterium radiobacter
OTU591	0.0176431	0.0159584	0.000380301	B	Proteobacteria (α)	Rhizobiaceae	Aureimonas
OTU595	0.0017352	0.000153601	0.00397648	B	Proteobacteria (α)	Sphingomonadaceae	Novosphingobium sp. MN6
OTU601	0.0136739	0	0.0230256	B	Proteobacteria (α)	Sphingomonadaceae	Sphingomonas sp. L5
OTU652	0.00287067	0	0.000422987	B	Proteobacteria (γ)	Burkholderiaceae	Ralstonia
OTU659	0.00353785	0.00134111	0.000483149	B	Proteobacteria (γ)	Hydrogenophilaceae	unidentified
OTU695	0.00868195	0.00571367	0.00275367	B	Proteobacteria (γ)	Moraxellaceae	Acinetobacter
OTU706	0.0784197	0.00454907	0.294698	B	Proteobacteria (γ)	Pseudomonadaceae	Pseudomonas sp.
OTU718	0.0418559	0.041747	0.000439404	B	Proteobacteria (γ)	Xanthomonadaceae	Stenotrophomonas acidaminiphila
OTU726	0.00221641	0.000367283	0.000668954	B	Proteobacteria (γ)	Xanthomonadaceae	Stenotrophomonas maltophilia
OTU023	0.00310656	0.00119283	0.000791658	C	Actinobacteria	Actinomycetaceae	Actinomyces
OTU122	0.0336298	0.00503845	0.00657953	C	Bacteroidetes	Porphyromonadaceae	Porphyromonas
OTU127	0.002139	0.000657588	0.00116815	C	Bacteroidetes	Porphyromonadaceae	Porphyromonas
OTU128	0.00275755	0.00676191	0.00129182	C	Bacteroidetes	Prevotellaceae	Alloprevotella
OTU196	0.00238223	0.00324964	0.00194189	C	Bacteroidetes	Weeksellaceae	Bergeyella
OTU248	0.0024742	0.00027697	0.000342531	C	Campylobacterota	Helicobacteraceae	Campylobacter
OTU278	0.00225854	0.000883369	0.00069863	C	Firmicutes	Aerococcaceae	Abiotrophia
OTU287	0.00155214	0.00156878	0.000989817	C	Firmicutes	Carnobacteriaceae	Trichococcus sp. SVI8
OTU300	0.00159716	0.00209899	0.0012273	C	Firmicutes	Streptococcaceae	Streptococcus
OTU331	0.000739903	0.000761083	0.00061164	C	Firmicutes	Clostr. Family XI	Parvimonas
OTU337	0.00126271	0.00104973	0.000506319	C	Firmicutes	Clostr. Family XII	Fusibacter
OTU544	0.00592753	0.000180995	0.0092494	C	Fusobacteria	Leptotrichiaceae	Streptobacillus
OTU660	0.0211488	0.0197015	0.00573299	C	Proteobacteria (γ)	Neisseriaceae	unidentified
OTU661	0.00080898	0.00617908	0.000418876	C	Proteobacteria (γ)	Neisseriaceae	Conchiformibius
OTU672	0.000769229	0.0020553	0.00012048	C	Proteobacteria (γ)	Neisseriaceae	Neisseria
OTU686	0.0210073	0.00914472	0.0202529	C	Proteobacteria (γ)	Cardiobacteriaceae	unidentified
OTU687	0.00791448	0.0148816	0.0118476	C	Proteobacteria (γ)	Pasteurellaceae	Frederiksenia
OTU689	0.00576779	0.00280707	0.00095447	C	Proteobacteria (γ)	Pasteurellaceae	Haemophilus
OTU693	0.22342	0.285207	0.208515	C	Proteobacteria (γ)	Pasteurellaceae	Pasteurella
OTU704	0.000678363	0.000295107	0.000510465	C	Proteobacteria (γ)	Moraxellaceae	Moraxella
OTU717	0.000366366	0.000456333	0.000377216	C	Proteobacteria (γ)	Xanthomonadaceae	unidentified
OTU741	0.00675248	0.00250174	0.00114107	C	Spirochaetes	Spirochaetaceae	Treponema
				C	Tenericutes	Mycoplasmataceae	Mycoplasma

## Sheet: clusters by year
		2014	2014	2014	2014		2015	2015	2015	2015		2016	2016	2016	2016		2017	2017	2017	2017			OTU	Cluster	Phylum/Class	Family	Genus and/or species	Cluster	High Prevalence		2014	2015	2016	2017		2014	2015	2016	2017
	Group	mean	SD	count	prev		mean	SD	count	prev		mean	SD	count	prev		mean	SD	count	prev			OTU061	A	Actinobacteria	Microbacteriaceae	unidentified	2014	2014		mean	mean	mean	mean		prev	prev	prev	prev
	OTU012	0	0	0	0		0	0	0	0		0.000504211	0.000752456	20	0.909091		0.000185594	0.000381787	6	0.352941			OTU087	A	Actinobacteria	Coriobacteriaceae	Collinsella	2014	2014		0	0	0.000504211	0.000185594		0	0	0.909091	0.352941
	OTU023	0.00039431	0.00143915	2	0.142857		0.000932384	0.00188502	7	0.538462		0.00104626	0.00455782	4	0.181818		0.00106567	0.00260196	9	0.529412			OTU101	A	Bacteroidetes	Bacteroidaceae	Bacteroides caecigallinarum	2014	2014		0.00039431	0.000932384	0.00104626	0.00106567		0.142857	0.538462	0.181818	0.529412
	OTU061	0.00135514	0.00115177	12	0.857143		0.000158916	0.000268497	5	0.384615		1.36606e-05	4.82502e-05	2	0.0909091		1.47309e-05	4.77328e-05	2	0.117647			OTU104	A	Bacteroidetes	Bacteroidaceae	Bacteroides	2014	2014		0.00135514	0.000158916	1.36606e-05	1.47309e-05		0.857143	0.384615	0.0909091	0.117647
	OTU087	0.000883109	0.000745822	12	0.857143		0.0005881	0.00130499	7	0.538462		2.13459e-05	6.55486e-05	3	0.136364		0	0	0	0			OTU105	A	Bacteroidetes	Bacteroidaceae	Bacteroides	2014	2014		0.000883109	0.0005881	2.13459e-05	0		0.857143	0.538462	0.136364	0
	OTU101	0.000923539	0.000906666	12	0.857143		0.000101508	0.000290134	3	0.230769		0	0	0	0		0	0	0	0			OTU132	A	Bacteroidetes	Prevotellaceae	Alloprevotella	2014	2014		0.000923539	0.000101508	0	0		0.857143	0.230769	0	0
	OTU104	0.0173526	0.0106188	14	1		0.00222463	0.00246359	9	0.692308		8.23904e-05	8.56228e-05	13	0.590909		0.000235086	0.000582856	10	0.588235			OTU142	A	Bacteroidetes	Prevotellaceae	Prevotella	2014	2014		0.0173526	0.00222463	8.23904e-05	0.000235086		1	0.692308	0.590909	0.588235
	OTU105	0.0155466	0.0100006	13	0.928571		0.00148552	0.00219146	6	0.461538		0	0	0	0		5.92292e-06	2.44208e-05	1	0.0588235			OTU143	A	Bacteroidetes	Prevotellaceae	unidentified	2014	2014		0.0155466	0.00148552	0	5.92292e-06		0.928571	0.461538	0	0.0588235
	OTU122	0.00315151	0.0108294	5	0.357143		0.00401406	0.00898551	9	0.692308		0.0383164	0.174039	12	0.545455		0.00478508	0.0118565	12	0.705882			OTU171	A	Bacteroidetes	Chitinophagaceae	unidentified	2014	2014		0.00315151	0.00401406	0.0383164	0.00478508		0.357143	0.692308	0.545455	0.705882
	OTU127	0.000903676	0.0026884	4	0.285714		0.000330002	0.00108269	3	0.230769		0.000122196	0.000355463	5	0.227273		0.000974525	0.00347177	7	0.411765			OTU186	A	Bacteroidetes	Spirosomaceae	Pseudarcicella	2014	2014		0.000903676	0.000330002	0.000122196	0.000974525		0.285714	0.230769	0.227273	0.411765
	OTU128	0.00170806	0.00576046	5	0.357143		0.00321891	0.00831018	5	0.384615		0.000265303	0.000681002	9	0.409091		0.00190587	0.00418502	10	0.588235			OTU195	A	Bacteroidetes	Flavobacteriaceae	Flavobacterium	2014	2014		0.00170806	0.00321891	0.000265303	0.00190587		0.357143	0.384615	0.409091	0.588235
	OTU132	0.00607398	0.00462982	13	0.928571		0.00121656	0.00218762	7	0.538462		2.86022e-06	1.34156e-05	1	0.0454545		0.000169377	0.00055943	4	0.235294			OTU250	A	Campylobacterota	Helicobacteraceae	Helicobacter	2014	2014		0.00607398	0.00121656	2.86022e-06	0.000169377		0.928571	0.538462	0.0454545	0.235294
	OTU142	0.0193252	0.0129639	14	1		0.00214073	0.00230582	9	0.692308		3.62513e-05	8.40129e-05	4	0.181818		4.07334e-05	6.10014e-05	7	0.411765			OTU295	A	Firmicutes	Lactobacillaceae	Lactobacillus	2014	2014		0.0193252	0.00214073	3.62513e-05	4.07334e-05		1	0.692308	0.181818	0.411765
	OTU143	0.012306	0.00862834	13	0.928571		0.00116332	0.0015211	6	0.461538		0	0	0	0		0	0	0	0			OTU350	A	Firmicutes	Lachnospiraceae	Blautia	2014	2014		0.012306	0.00116332	0	0		0.928571	0.461538	0	0
	OTU171	0.000259216	0.000385215	6	0.428571		4.42279e-05	0.000107	3	0.230769		0	0	0	0		0	0	0	0			OTU371	A	Firmicutes	Lachnospiraceae	Roseburia	2014	2014		0.000259216	4.42279e-05	0	0		0.428571	0.230769	0	0
	OTU186	0.000844735	0.00109663	9	0.642857		9.616e-05	0.000156307	4	0.307692		6.26268e-06	2.93746e-05	1	0.0454545		0	0	0	0			OTU380	A	Firmicutes	Lachnospiraceae	[Ruminococcus] gnavus	2014	2014		0.000844735	9.616e-05	6.26268e-06	0		0.642857	0.307692	0.0454545	0
	OTU193	0	0	0	0		0	0	0	0		0.00312131	0.00123756	22	1		0.000997759	0.00150067	6	0.352941			OTU381	A	Firmicutes	Lachnospiraceae	[Ruminococcus] torques	2014	2014		0	0	0.00312131	0.000997759		0	0	1	0.352941
	OTU195	0.00651649	0.00350153	14	1		5.56909e-05	0.000200796	1	0.0769231		2.32393e-05	5.22957e-05	5	0.227273		5.19949e-05	0.00021438	1	0.0588235			OTU401	A	Firmicutes	Ruminococcaceae	Faecalibacterium	2014	2014		0.00651649	5.56909e-05	2.32393e-05	5.19949e-05		1	0.0769231	0.227273	0.0588235
	OTU196	0.00078349	0.00155547	6	0.428571		0.000821441	0.00296175	1	0.0769231		0.000228391	0.000455262	7	0.318182		0.00185816	0.0039819	9	0.529412			OTU406	A	Firmicutes	Ruminococcaceae	Fournierella	2014	2014		0.00078349	0.000821441	0.000228391	0.00185816		0.428571	0.0769231	0.318182	0.529412
	OTU198	0	0	0	0		0.00220766	0.00393226	6	0.461538		0.0128777	0.0042464	21	0.954545		0.00474518	0.00644227	8	0.470588			OTU430	A	Firmicutes	Erysipelotrichaceae	Allobaculum	2014	2014		0	0.00220766	0.0128777	0.00474518		0	0.461538	0.954545	0.470588
	OTU201	0	0	0	0		0.00056287	0.00162744	2	0.153846		0.00210281	0.00126652	21	0.954545		0.0007451	0.00109648	6	0.352941			OTU453	A	Firmicutes	Acidaminococcaceae	Phascolarctobacterium	2014	2014		0	0.00056287	0.00210281	0.0007451		0	0.153846	0.954545	0.352941
	OTU203	0	0	0	0		0	0	0	0		0.000424655	0.000719113	20	0.909091		0.000140872	0.00024112	6	0.352941			OTU456	A	Firmicutes	Veillonellaceae	Megamonas	2014	2014		0	0	0.000424655	0.000140872		0	0	0.909091	0.352941
	OTU205	0	0	0	0		0	0	0	0		0.000462214	0.000305746	18	0.818182		0.000151381	0.000270467	5	0.294118			OTU460	A	Firmicutes	Veillonellaceae	Veillonella	2014	2014		0	0	0.000462214	0.000151381		0	0	0.818182	0.294118
	OTU207	4.06075e-05	0.000151939	1	0.0714286		4.64091e-06	1.6733e-05	1	0.0769231		0.000604575	0.000358314	20	0.909091		0.000235066	0.000482931	5	0.294118			OTU462	A	Fusobacteria	Fusobacteriaceae	Fusobacterium	2014	2014		4.06075e-05	4.64091e-06	0.000604575	0.000235066		0.0714286	0.0769231	0.909091	0.294118
	OTU248	0.000114013	0.000415734	2	0.142857		0.000183361	0.000459456	3	0.230769		0.000971945	0.00434263	6	0.272727		0.000174201	0.000441013	4	0.235294			OTU463	A	Fusobacteria	Fusobacteriaceae	Fusobacterium	2014	2014		0.000114013	0.000183361	0.000971945	0.000174201		0.142857	0.230769	0.272727	0.235294
	OTU250	0.00515504	0.00551937	13	0.928571		0.000438377	0.000810798	5	0.384615		1.78038e-05	4.26153e-05	5	0.227273		4.96052e-05	0.000123663	6	0.352941			OTU464	A	Fusobacteria	Fusobacteriaceae	Fusobacterium	2014	2014		0.00515504	0.000438377	1.78038e-05	4.96052e-05		0.928571	0.384615	0.227273	0.352941
	OTU268	0	0	0	0		0	0	0	0		0.000307321	0.000501581	17	0.772727		2.24414e-05	6.4754e-05	2	0.117647			OTU544	A	Proteobacteria (α)	Beijerinckiaceae	Bosea	2014	2014		0	0	0.000307321	2.24414e-05		0	0	0.772727	0.117647
	OTU270	0	0	0	0		2.4766e-05	8.92949e-05	1	0.0769231		0.000179514	0.000167813	14	0.636364		2.13892e-05	5.19569e-05	3	0.176471			OTU547	A	Proteobacteria (α)	Beijerinckiaceae	Methylobacterium populi	2014	2014		0	2.4766e-05	0.000179514	2.13892e-05		0	0.0769231	0.636364	0.176471
	OTU278	0.00126968	0.00473972	2	0.142857		0.000460889	0.000925443	3	0.230769		3.2576e-05	9.76711e-05	3	0.136364		0.000257974	0.000542065	6	0.352941			OTU595	A	Proteobacteria (α)	Sphingomonadaceae	Sphingobium	2014	2014		0.00126968	0.000460889	3.2576e-05	0.000257974		0.142857	0.230769	0.136364	0.352941
	OTU287	0.000481087	0.00104234	4	0.285714		0.000205555	0.000571011	3	0.230769		0.000175987	0.000532637	6	0.272727		0.000957536	0.00193313	6	0.352941			OTU601	A	Proteobacteria (α)	Sphingomonadaceae	Sphingopyxis	2014	2014		0.000481087	0.000205555	0.000175987	0.000957536		0.285714	0.230769	0.272727	0.352941
	OTU292	0	0	0	0		0	0	0	0		0.000198462	0.000309201	14	0.636364		4.84094e-05	9.95646e-05	4	0.235294			OTU629	A	Proteobacteria (γ)	Succinivibrionaceae	Anaerobiospirillum	2014	2014		0	0	0.000198462	4.84094e-05		0	0	0.636364	0.235294
	OTU295	0.0111982	0.00966657	13	0.928571		0.00147837	0.00221325	6	0.461538		1.5649e-05	3.50353e-05	5	0.227273		0.00528018	0.0213075	9	0.529412			OTU652	A	Proteobacteria (γ)	Burkholderiaceae	Sutterella	2014	2014		0.0111982	0.00147837	1.5649e-05	0.00528018		0.928571	0.461538	0.227273	0.529412
	OTU300	0.000468886	0.00169419	2	0.142857		0.000761085	0.00188804	4	0.307692		6.81036e-05	0.000250316	3	0.136364		0.000688478	0.00119483	8	0.470588			OTU706	A	Proteobacteria (γ)	Pseudomonadaceae	Pseudomonas stutzeri	2014	2014-2015		0.000468886	0.000761085	6.81036e-05	0.000688478		0.142857	0.307692	0.136364	0.470588
	OTU331	0.0002956	0.00108786	2	0.142857		4.97782e-05	0.000126059	2	0.153846		6.11078e-05	0.000157986	3	0.136364		0.000121917	0.000373764	4	0.235294			OTU707	A	Proteobacteria (γ)	Pseudomonadaceae	Pseudomonas	2015	2014		0.0002956	4.97782e-05	6.11078e-05	0.000121917		0.142857	0.153846	0.136364	0.235294
	OTU337	9.96184e-05	0.000351354	2	0.142857		0.000290235	0.000498877	4	0.307692		0.000275216	0.0009561	4	0.181818		0.000428954	0.00114585	5	0.294118			OTU012	B	Acidobacteria	Blastocatellaceae	unidentified	2016	2016		9.96184e-05	0.000290235	0.000275216	0.000428954		0.142857	0.307692	0.181818	0.294118
	OTU343	0	0	0	0		0	0	0	0		0.000346843	0.000235246	20	0.909091		9.81315e-05	0.000191552	4	0.235294			OTU193	B	Bacteroidetes	Flavobacteriaceae	Flavobacterium reichenbachii	2016	2016		0	0	0.000346843	9.81315e-05		0	0	0.909091	0.235294
	OTU350	0.00341418	0.00214086	14	1		0.00106656	0.00246109	8	0.615385		1.96556e-05	5.13244e-05	3	0.136364		8.87294e-06	2.03933e-05	3	0.176471			OTU198	B	Bacteroidetes	Weeksellaceae	unidentified	2016	2016		0.00341418	0.00106656	1.96556e-05	8.87294e-06		1	0.615385	0.136364	0.176471
	OTU371	0.00128397	0.000949216	11	0.785714		0.00016933	0.000215304	7	0.538462		5.7484e-05	0.000133228	7	0.318182		2.77306e-05	0.000114336	1	0.0588235			OTU201	B	Bacteroidetes	Weeksellaceae	Empedobacter	2016	2016		0.00128397	0.00016933	5.7484e-05	2.77306e-05		0.785714	0.538462	0.318182	0.0588235
	OTU380	0.0016215	0.00164386	11	0.785714		0.000204654	0.000431954	5	0.384615		1.03586e-05	3.44939e-05	2	0.0909091		1.43885e-05	3.34921e-05	3	0.176471			OTU203	B	Bacteroidetes	Sphingobacteriaceae	Nubsella	2016	2016		0.0016215	0.000204654	1.03586e-05	1.43885e-05		0.785714	0.384615	0.0909091	0.176471
	OTU381	0.00107189	0.00119307	11	0.785714		0.000302714	0.000544954	7	0.538462		1.93564e-06	9.07894e-06	1	0.0454545		5.92292e-06	2.44208e-05	1	0.0588235			OTU205	B	Bacteroidetes	Sphingobacteriaceae	unidentified	2016	2016		0.00107189	0.000302714	1.93564e-06	5.92292e-06		0.785714	0.538462	0.0454545	0.0588235
	OTU401	0.0127498	0.00960501	12	0.857143		0.00161834	0.00214593	8	0.615385		1.77367e-05	4.69621e-05	3	0.136364		0.000209591	0.000742257	4	0.235294			OTU207	B	Bacteroidetes	Sphingobacteriaceae	Sphingobacterium multivorum	2016	2016		0.0127498	0.00161834	1.77367e-05	0.000209591		0.857143	0.615385	0.136364	0.235294
	OTU406	0.00286053	0.0021938	13	0.928571		0.000197044	0.00026648	6	0.461538		0	0	0	0		0	0	0	0			OTU268	B	Firmicutes	Paenibacillaceae	Brevibacillus borstelensis	2016	2016		0.00286053	0.000197044	0	0		0.928571	0.461538	0	0
	OTU430	0.000602935	0.000749923	8	0.571429		5.17645e-05	0.000140271	2	0.153846		0	0	0	0		0	0	0	0			OTU270	B	Firmicutes	Paenibacillaceae	Paenibacillus	2016	2016		0.000602935	5.17645e-05	0	0		0.571429	0.153846	0	0
	OTU453	0.00185911	0.00168582	13	0.928571		0.00064184	0.0009362	7	0.538462		3.48137e-06	1.63291e-05	1	0.0454545		0	0	0	0			OTU292	B	Firmicutes	Lactobacillaceae	Lactobacillus casei	2016	2016		0.00185911	0.00064184	3.48137e-06	0		0.928571	0.538462	0.0454545	0
	OTU456	0.00317429	0.00197437	14	1		0.000930042	0.00131042	7	0.538462		1.15369e-05	4.52941e-05	2	0.0909091		2.21592e-05	6.26764e-05	3	0.176471			OTU343	B	Firmicutes	Clostr. Family XVII	Thermaerobacter	2016	2016		0.00317429	0.000930042	1.15369e-05	2.21592e-05		1	0.538462	0.0909091	0.176471
	OTU460	0.00179001	0.00180504	11	0.785714		0.000169824	0.000295615	5	0.384615		0	0	0	0		0.000325564	0.00134234	1	0.0588235			OTU557	B	Proteobacteria (α)	Rhizobiaceae	Allorhizobium-Neorhizobium-Pararhizobium-Rhizobium	2016	2016		0.00179001	0.000169824	0	0.000325564		0.785714	0.384615	0	0.0588235
	OTU462	0.0085153	0.00595271	12	0.857143		0.00120956	0.00186201	6	0.461538		6.80559e-06	3.19211e-05	1	0.0454545		5.48011e-06	2.25951e-05	1	0.0588235			OTU558	B	Proteobacteria (α)	Rhizobiaceae	Agrobacterium radiobacter	2016	2016		0.0085153	0.00120956	6.80559e-06	5.48011e-06		0.857143	0.461538	0.0454545	0.0588235
	OTU463	0.0214181	0.0145791	14	1		0.0038248	0.00412164	9	0.692308		0.000318739	0.000460157	16	0.727273		0.00108774	0.00198068	9	0.529412			OTU560	B	Proteobacteria (α)	Rhizobiaceae	Aureimonas	2016	2016		0.0214181	0.0038248	0.000318739	0.00108774		1	0.692308	0.727273	0.529412
	OTU464	0.00659181	0.00574762	12	0.857143		0.00151207	0.0030102	7	0.538462		5.08187e-06	1.6734e-05	2	0.0909091		8.44158e-06	2.50029e-05	2	0.117647			OTU591	B	Proteobacteria (α)	Sphingomonadaceae	Novosphingobium sp. MN6	2016	2016		0.00659181	0.00151207	5.08187e-06	8.44158e-06		0.857143	0.538462	0.0909091	0.117647
	OTU469	0.00150899	0.00560232	2	0.142857		0.000935462	0.00317875	2	0.153846		0.000420897	0.00189321	3	0.136364		0.000469832	0.00125942	7	0.411765			OTU598	B	Proteobacteria (α)	Sphingomonadaceae	Sphingomonas sp. L5	2016	2016		0.00150899	0.000935462	0.000420897	0.000469832		0.142857	0.153846	0.136364	0.411765
	OTU544	0.00592753	0.00475909	14	1		1.39227e-05	5.01991e-05	1	0.0769231		0	0	0	0		0	0	0	0			OTU650	B	Proteobacteria (γ)	Burkholderiaceae	Ralstonia	2016	2016		0.00592753	1.39227e-05	0	0		1	0.0769231	0	0
	OTU547	0.0107893	0.00867628	14	1		0.00200844	0.00370108	10	0.769231		0.000211611	0.000204357	16	0.727273		0.000153796	0.00041889	4	0.235294			OTU656	B	Proteobacteria (γ)	Hydrogenophilaceae	unidentified	2016	2016		0.0107893	0.00200844	0.000211611	0.000153796		1	0.769231	0.727273	0.235294
	OTU557	2.56814e-05	9.60911e-05	1	0.0714286		0.00102727	0.00132875	9	0.692308		0.00536134	0.00300684	21	0.954545		0.00166512	0.00237234	6	0.352941			OTU693	B	Proteobacteria (γ)	Moraxellaceae	Acinetobacter	2016	All		2.56814e-05	0.00102727	0.00536134	0.00166512		0.0714286	0.692308	0.954545	0.352941
	OTU558	6.98127e-05	0.000205695	2	0.142857		0.000978919	0.00270746	3	0.230769		0.180595	0.062023	22	1		0.059027	0.0853634	9	0.529412			OTU704	B	Proteobacteria (γ)	Pseudomonadaceae	Pseudomonas sp.	2016	2016		6.98127e-05	0.000978919	0.180595	0.059027		0.142857	0.230769	1	0.529412
	OTU560	2.69237e-05	0.000100739	1	0.0714286		2.4103e-05	5.43737e-05	3	0.230769		0.00117878	0.000541756	20	0.909091		0.000407955	0.00070825	6	0.352941			OTU717	B	Proteobacteria (γ)	Xanthomonadaceae	Stenotrophomonas acidaminiphila	2017	2016		2.69237e-05	2.4103e-05	0.00117878	0.000407955		0.0714286	0.230769	0.909091	0.352941
	OTU591	2.63671e-05	9.86568e-05	1	0.0714286		0.0010395	0.00374797	1	0.0769231		0.0182699	0.00644467	21	0.954545		0.00484419	0.00795281	6	0.352941			OTU718	B	Proteobacteria (γ)	Xanthomonadaceae	Stenotrophomonas maltophilia	2016	2016		2.63671e-05	0.0010395	0.0182699	0.00484419		0.0714286	0.0769231	0.954545	0.352941
	OTU595	0.00181906	0.00156252	11	0.785714		5.82099e-05	0.000101101	4	0.307692		2.9943e-06	1.40445e-05	1	0.0454545		2.69043e-06	1.10929e-05	1	0.0588235			OTU023	C	Actinobacteria	Actinomycetaceae	Actinomyces	2017	2015		0.00181906	5.82099e-05	2.9943e-06	2.69043e-06		0.785714	0.307692	0.0454545	0.0588235
	OTU598	3.60859e-05	0.000105478	2	0.142857		0.000791347	0.00207746	7	0.538462		0.00237699	0.00124836	20	0.909091		0.000556649	0.000842992	7	0.411765			OTU122	C	Bacteroidetes	Porphyromonadaceae	Porphyromonas	2016	2017		3.60859e-05	0.000791347	0.00237699	0.000556649		0.142857	0.538462	0.909091	0.411765
	OTU601	0.0146374	0.0071557	13	0.928571		0	0	0	0		5.72043e-06	2.68312e-05	1	0.0454545		3.46632e-06	1.4292e-05	1	0.0588235			OTU127	C	Bacteroidetes	Porphyromonadaceae	Porphyromonas	2017	2017		0.0146374	0	5.72043e-06	3.46632e-06		0.928571	0	0.0454545	0.0588235
	OTU629	0.0103385	0.00667763	13	0.928571		0.00153897	0.00193202	7	0.538462		9.54426e-06	4.47666e-05	1	0.0454545		0	0	0	0			OTU128	C	Bacteroidetes	Prevotellaceae	Alloprevotella	2015	2017		0.0103385	0.00153897	9.54426e-06	0		0.928571	0.538462	0.0454545	0
	OTU650	0.000144347	0.000317117	4	0.285714		0.000316641	0.000400803	7	0.538462		0.000855264	0.000502157	19	0.863636		0.000312136	0.000410106	8	0.470588			OTU196	C	Bacteroidetes	Weeksellaceae	Bergeyella	2017	2017		0.000144347	0.000316641	0.000855264	0.000312136		0.285714	0.538462	0.863636	0.470588
	OTU652	0.00413596	0.00359459	13	0.928571		0.000611396	0.000715037	7	0.538462		2.14489e-06	1.00604e-05	1	0.0454545		7.4561e-06	2.15462e-05	2	0.117647			OTU248	C	Campylobacterota	Helicobacteraceae	Campylobacter	2016	2016		0.00413596	0.000611396	2.14489e-06	7.4561e-06		0.928571	0.538462	0.0454545	0.117647
	OTU656	0	0	0	0		0	0	0	0		0.000541615	0.000352933	19	0.863636		0.000159155	0.000289987	5	0.294118			OTU278	C	Firmicutes	Aerococcaceae	Abiotrophia	2014	2017		0	0	0.000541615	0.000159155		0	0	0.863636	0.294118
	OTU659	0.000223258	0.000735714	2	0.142857		0.00050083	0.00138933	3	0.230769		0.000102653	0.000228091	8	0.363636		0.00310338	0.0109571	9	0.529412			OTU287	C	Firmicutes	Carnobacteriaceae	Trichococcus sp. SVI8	2017	2017		0.000223258	0.00050083	0.000102653	0.00310338		0.142857	0.230769	0.363636	0.529412
	OTU660	0.0102144	0.0332158	6	0.428571		0.0154429	0.0441706	9	0.692308		0.00230819	0.00492221	11	0.5		0.0281904	0.0688039	16	0.941176			OTU300	C	Firmicutes	Streptococcaceae	Streptococcus	2015	2017		0.0102144	0.0154429	0.00230819	0.0281904		0.428571	0.692308	0.5	0.941176
	OTU661	0.000132119	0.000304141	4	0.285714		0.000942105	0.00339681	1	0.0769231		2.41952e-05	5.65729e-05	4	0.181818		0.000485034	0.00099243	6	0.352941			OTU331	C	Firmicutes	Clostr. Family XI	Parvimonas	2014	2017		0.000132119	0.000942105	2.41952e-05	0.000485034		0.285714	0.0769231	0.181818	0.352941
	OTU672	3.87862e-05	0.000127942	2	0.142857		0.000334378	0.00106816	2	0.153846		2.57818e-05	7.03343e-05	3	0.136364		0.000328032	0.000981175	4	0.235294			OTU337	C	Firmicutes	Clostr. Family XII	Fusibacter	2017	2015		3.87862e-05	0.000334378	2.57818e-05	0.000328032		0.142857	0.153846	0.136364	0.235294
	OTU686	0.0173998	0.0627473	6	0.428571		0.00871392	0.0192101	7	0.538462		0.00125349	0.00380641	11	0.5		0.0186002	0.0404931	15	0.882353			OTU469	C	Fusobacteria	Leptotrichiaceae	Streptobacillus	2014	2017		0.0173998	0.00871392	0.00125349	0.0186002		0.428571	0.538462	0.5	0.882353
	OTU687	0.00635536	0.0210941	8	0.571429		0.0068957	0.0193246	8	0.615385		0.000896772	0.00326969	7	0.318182		0.00796134	0.019699	13	0.764706			OTU659	C	Proteobacteria (γ)	Neisseriaceae	unidentified	2017	2017		0.00635536	0.0068957	0.000896772	0.00796134		0.571429	0.615385	0.318182	0.764706
	OTU689	0.00291018	0.010856	2	0.142857		0.000833741	0.00265741	4	0.307692		0.000416466	0.00134015	5	0.227273		0.00250681	0.00631865	10	0.588235			OTU660	C	Proteobacteria (γ)	Neisseriaceae	Conchiformibius	2017	2017		0.00291018	0.000833741	0.000416466	0.00250681		0.142857	0.307692	0.227273	0.588235
	OTU693	0.212311	0.222113	14	1		0.0603005	0.0395353	13	1		0.370287	0.100857	22	1		0.214495	0.202594	17	1			OTU661	C	Proteobacteria (γ)	Neisseriaceae	Neisseria	2015	2017		0.212311	0.0603005	0.370287	0.214495		1	1	1	1
	OTU695	0.00262689	0.00928676	4	0.285714		0.00445688	0.010192	6	0.461538		0.000541564	0.001692	10	0.454545		0.00918399	0.0253681	13	0.764706			OTU672	C	Proteobacteria (γ)	Cardiobacteriaceae	unidentified	2015	2017		0.00262689	0.00445688	0.000541564	0.00918399		0.285714	0.461538	0.454545	0.764706
	OTU704	0	0	0	0		0	0	0	0		0.000571173	0.00122938	19	0.863636		7.80714e-05	0.000135749	6	0.352941			OTU686	C	Proteobacteria (γ)	Pasteurellaceae	Frederiksenia	2017	2017		0	0	0.000571173	7.80714e-05		0	0	0.863636	0.352941
	OTU706	0.200714	0.100763	14	1		0.0167416	0.0343833	13	1		0.0017015	0.00531022	11	0.5		0.01124	0.0334135	12	0.705882			OTU687	C	Proteobacteria (γ)	Pasteurellaceae	Haemophilus	2017	2017		0.200714	0.0167416	0.0017015	0.01124		1	1	0.5	0.705882
	OTU707	0.0181347	0.0139982	14	1		0.0215584	0.069753	11	0.846154		0.00160587	0.00352259	11	0.5		0.00236508	0.00820855	7	0.411765			OTU689	C	Proteobacteria (γ)	Pasteurellaceae	Pasteurella	2014	2017		0.0181347	0.0215584	0.00160587	0.00236508		1	0.846154	0.5	0.411765
	OTU712	0.000155906	0.000576063	2	0.142857		0.000125305	0.000451792	1	0.0769231		8.8787e-05	0.000301366	4	0.181818		0.000936523	0.00268911	6	0.352941			OTU695	C	Proteobacteria (γ)	Moraxellaceae	Moraxella	2017	2017		0.000155906	0.000125305	8.8787e-05	0.000936523		0.142857	0.0769231	0.181818	0.352941
	OTU717	0	0	0	0		0	0	0	0		0.000189364	0.000198401	17	0.772727		0.000319792	0.00061872	7	0.411765			OTU712	C	Proteobacteria (γ)	Xanthomonadaceae	unidentified	2017	2016		0	0	0.000189364	0.000319792		0	0	0.772727	0.411765
	OTU718	0.000295737	0.000990698	2	0.142857		0.00821018	0.00778905	8	0.615385		0.0582769	0.0279507	22	1		0.0189435	0.0270301	9	0.529412			OTU726	C	Spirochaetes	Spirochaetaceae	Treponema	2016	2017		0.000295737	0.00821018	0.0582769	0.0189435		0.142857	0.615385	1	0.529412
	OTU726	0.000130225	0.00047998	2	0.142857		2.32045e-05	8.36652e-05	1	0.0769231		0.000947604	0.00377451	6	0.272727		0.000147664	0.000341761	5	0.294118			OTU741	C	Tenericutes	Mycoplasmataceae	Mycoplasma	2017	2017		0.000130225	2.32045e-05	0.000947604	0.000147664		0.142857	0.0769231	0.272727	0.294118
	OTU741	9.02861e-05	0.000243432	2	0.142857		0.00136231	0.00319139	7	0.538462		0.000515095	0.0014845	7	0.318182		0.00853028	0.021067	15	0.882353											9.02861e-05	0.00136231	0.000515095	0.00853028		0.142857	0.538462	0.318182	0.882353

## Sheet: CCB vs nonCCB 2016-17
Year	SampleID	Group	OTU193	OTU198	OTU201	OTU203	OTU205	OTU207	OTU268	OTU270	OTU292	OTU343	OTU557	OTU558	OTU560	OTU591	OTU598	OTU650	OTU656	OTU693	OTU704	OTU717	OTU718
2016	CR7	CB	0.00531915	0.0211557	0.00278046	0.00012089	0.000483559	0.000967118	0.000362669	0.00012089	0.000604449	0.000483559	0.00423114	0.260034	0.000967118	0.0193424	0.000604449	0.0012089	0.00108801	0.316248	0.000241779	0.000362669	0.0705996
2016	CR8	CB	0.00468384	0.0140515	0.00234192	0.00351288	0	0.00117096	0.00234192	0	0.00117096	0	0	0.217799	0.00117096	0.0245902	0	0.00117096	0.00117096	0.360656	0.00234192	0	0.0608899			CCB			non-CCB
2016	CR9	CB	0.00171478	0.0151472	0.00428694	0.000571592	0.000285796	0.000571592	0.000857388	0	0.000857388	0.000285796	0.00571592	0.258074	0.000857388	0.0137182	0.00114318	0.00114318	0.000285796	0.383538	0	0.000285796	0.0623035			mean	SD		mean	SD
2016	CR10	CB	0.00371692	0.0184359	0.00579839	0.000297354	0.00044603	0.00104074	0	0.000148677	0	0.000297354	0.0083259	0.256913	0.00133809	0.0263158	0.00223015	0.00178412	0.000892061	0.364555	0.000297354	0.000297354	0.0645257			0.00221636	0.0017415		0.00214296	0.00171787
2016	CR015	CB	0.00424662	0.0144626	0.00212331	8.0125e-05	0.000440687	0.00048075	0.000520812	0.000440687	4.00625e-05	0.000360562	0.00588919	0.18601	0.000881375	0.0239574	0.00308481	0.0009615	0.00048075	0.466327	4.00625e-05	8.0125e-05	0.044229			0.00976049	0.00708397		0.00824391	0.00551235
2016	CR016	CB	0.000380325	0	0.000126775	0	0	0	0	0	0	0	0.0010142	0.0030426	0	0	0	0	0	0.0177485	0	0	0.0110294			0.00160145	0.00149757		0.00128074	0.000960926
2016	CR017	CB	0.00236728	0.0135023	0.00135899	0.000701416	0.000613739	0.000394546	8.7677e-05	0.000394546	0	0.000219192	0.00596204	0.197186	0.00162202	0.0215685	0.00241112	0.000964447	0.000789093	0.436982	0.000350708	0.000175354	0.050502			0.00032779	0.000668235		0.000232646	0.000208341
2016	CR018	CB	0.00280636	0.00748363	0	0	0	0	0	0	0	0.000935454	0.0159027	0.0832554	0	0.00841908	0.00280636	0	0	0.275023	0.00561272	0	0.167446			0.000304631	0.000322209		0.000382957	0.000347636
2016	CR019	CB	0.00239114	0.0151019	0.00207652	0.000314624	0.000566323	0.000251699	0.000125849	0.000314624	0	0.000125849	0.00471936	0.184369	0.00163604	0.0202618	0.00289454	0.000943871	0.000566323	0.459539	0.000377548	0.000125849	0.0555625			0.000372532	0.000357763		0.00062417	0.00061491
2016	CR020	CB	0.00284474	0.0133628	0.00157209	3.74308e-05	0.000898338	0.000598892	0.000262015	0.000187154	0.000149723	0.000524031	0.00467884	0.191758	0.00127265	0.0217847	0.00262015	0.000786046	0.000374308	0.420123	0.000374308	0.000224585	0.0569696			0.000206554	0.000464126		0.000123551	0.000160644
2016	CR021	CB	0.00387514	0.018013	0.00310863	0.000298088	0.000596176	0.000723928	0.000340672	0.000255504	4.2584e-05	0.000596176	0.00528042	0.197888	0.00170336	0.0231657	0.00289571	0.000809096	0.000511008	0.398033	0.00021292	0.000170336	0.0629817			9.81246e-05	0.000137845		0.000142311	0.000185984
2016	CR023	CB	0.0030672	0.0135428	0.00212344	0.000471876	0.000566251	0.000707814	0.000283126	0.000330313	0.00018875	0.000235938	0.00438845	0.221499	0.00146282	0.0186391	0.00316157	0.000660627	0.000424689	0.42214	0.000141563	9.43752e-05	0.0492167			0.000156192	0.000287666		7.41594e-05	9.73707e-05
2016	CR024	CB	0.00199475	0.0122835	0.00209974	0.000419948	0	0.000524934	0.000104987	0	0.000104987	0.000209974	0.00535433	0.15811	0.000524934	0.0250919	0.00440945	0.000629921	0.000629921	0.444409	0.000209974	0	0.0531234			0.000237887	0.000269735		0.000239813	0.00019441
2016	CR025	CB	0.00363803	0.0135565	0.00287213	7.65902e-05	0.000651017	0.000459541	0.000114885	0.000191476	7.65902e-05	0.000421246	0.00574427	0.21181	0.00134033	0.0187263	0.00333167	0.000804197	0.000344656	0.421399	0.000114885	0.00015318	0.0496305			0.00382356	0.00354638		0.00356335	0.00266117
2016	CR6	CB	0.00404427	0.0140485	0.00127714	0.000212857	0.000851426	0.000425713	0	0	0.000425713	0.000851426	0.00553427	0.266922	0.00170285	0.0204342	0.00404427	0	0	0.294593	0	0	0.057897			0.134291	0.101844		0.110581	0.0738998
2017	CR026	CB	0.00336199	0.0159312	0.00191022	0.000382044	0.000534862	0.000573066	0.000152818	0.000114613	0.000305635	0.000496657	0.00500478	0.20149	0.00213945	0.0204394	0.00194842	0.000878701	0.000573066	0.438701	0.000382044	0.000152818	0.0528749			0.000808558	0.000732761		0.000929886	0.000726203
2017	CR027	CB	0.0015361	0.00614439	0.0030722	0.000768049	0	0	0	0	0	0	0.00537634	0.0883257	0.000768049	0	0	0.000768049	0	0.301843	0	0.00230415	0.0760369			0.0127365	0.0103053		0.0116061	0.0085746
2017	CR028	CB	0.00278997	0.0131723	0.00128064	0.000594585	0.000182949	0.000457373	0.000228686	0.000182949	0.000274424	0.000365898	0.00553421	0.209019	0.00210392	0.0162825	0.0016008	0.000411636	0.00050311	0.444018	0.000320161	0.000320161	0.050494			0.00155929	0.00145117		0.00164514	0.00137682
2017	CR029	CB	0.0043596	0.0135412	0.00211375	6.60546e-05	0.000858709	0.000528436	0	6.60546e-05	0.000132109	0	0.00336878	0.186604	0.000594491	0.0138054	0.00251007	0.000330273	0.000330273	0.456041	6.60546e-05	0.000396327	0.0511923			0.00058563	0.000507843		0.000702226	0.000611922
2017	CR030	CB	0.00292	0.0156573	0.00251724	0.000251724	0.000553793	0.000553793	0	0	0	0.000251724	0.00503449	0.172834	0.000553793	0.0199869	0.00120828	0.00105724	0.000302069	0.450435	0.000352414	0.000352414	0.0478276			0.000330932	0.000355875		0.000486824	0.000418645
2017	CR031	CB	0	0	0	0	0	0	0	0	0	0	0	0	0	9.31619e-05	0	0	0	0.343954	0	0	0.00116452			0.290676	0.177887		0.332164	0.15333
2017	CR032	CB	0	0	0	0	0	0	0	0	0	0	0	0	0	0	0	0	0	0.00194301	0	0	0			0.000411863	0.00111056		0.000214623	0.000275284
2017	CR033	CB	0	0	0	0	0	0	0	0	0	0	0	0	0	0	0.000659413	0.00098912	0	0.00263765	0	0	0			0.000196268	0.000434788		0.000373363	0.000419883
2017	CR034	CB	0	0	0	0	0	0	0	0	0	0	0	0	0	0	0	0	0	0.000183767	0	0	0			0.0427341	0.0363448		0.0370523	0.0264803
2017	CR035	CB	0	0.000176783	0	0	0	0	0	0	0	0	0	0.000530348	0	0	0	0	0	0.00860342	0	0	5.89275e-05
2017	CR037	CB	0	0	0	0	0	0	0	0	0	0	0	0	0	0	9.57488e-05	9.57488e-05	0	0.169475	9.57488e-05	0	0
2017	CR038	CB	0	0.00452256	0	0	0	0	0	0	0	0	0	0.00668106	0	0	0	0	0	0.0251824	0	0	0
2017	CR039	CB	0	0	0	0	0	0	0	0	0	0	0	0	0	0	0	0	0	0.0145912	0	0	0
		mean	0.00221636	0.00976049	0.00160145	0.00032779	0.000304631	0.000372532	0.000206554	9.81246e-05	0.000156192	0.000237887	0.00382356	0.134291	0.000808558	0.0127365	0.00155929	0.00058563	0.000330932	0.290676	0.000411863	0.000196268	0.0427341
		SD	0.0017415	0.00708397	0.00149757	0.000668235	0.000322209	0.000357763	0.000464126	0.000137845	0.000287666	0.000269735	0.00354638	0.101844	0.000732761	0.0103053	0.00145117	0.000507843	0.000355875	0.177887	0.00111056	0.000434788	0.0363448
2016	CR003	Non-CB	0.00332474	0.0117197	0.00216108	0.000415593	0.000664949	0.00058183	0.000498712	0	0	0.000332474	0.00315851	0.15884	0.000914305	0.0156263	0.00149613	0.000831186	0.000997423	0.406367	0.000332474	0.000249356	0.0520323
2016	CR004	Non-CB	0.00250324	0.00884917	0.001054	2.19582e-05	0.00037329	0.000219582	4.39165e-05	0.000109791	0.000197624	0.000175666	0.00300828	0.114929	0.00101008	0.0135043	0.00160295	0.000395248	0.00037329	0.248326	0.000109791	0.000109791	0.0292045
2016	CR005	Non-CB	0.00439097	0.0128216	0.00228331	0.000351278	0.000614736	0.000790375	0.000263458	0.000439097	0	0.000439097	0.00597172	0.18407	0.00149293	0.022394	0.00184421	0.000966014	0.00105383	0.445771	0.000878194	0.000526917	0.0581365
2016	CR006	Non-CB	0.00503617	0.0119037	0.002747	0.000457834	0.0002747	0.000366267	0.000183133	0.000366267	9.15667e-05	0.000457834	0.00476147	0.168025	0.00210603	0.0216097	0.002747	0.000915667	0.000366267	0.469646	0.0005494	0.000183133	0.0615328
2016	CR007	Non-CB	0.00253293	0.0144095	0.00151976	0.000281436	0.000168862	0.00061916	0	0	0	0.000168862	0.00489699	0.180232	0.000731735	0.0194191	0.00236407	0.000956884	0.000450298	0.378982	5.62873e-05	5.62873e-05	0.046043
2016	CR008	Non-CB	0.00238817	0.00978231	0.00114816	0.000137779	0.000551116	0.00142372	0.000229632	0.000229632	0.000275558	0.000229632	0.00541931	0.138422	0.00151557	0.0157987	0.00197483	0.000780748	0.000275558	0.316157	0.000183705	0.000229632	0.0429411
2016	CR009	Non-CB	0.00140213	0.00967471	0.00140213	0.000560852	0.0011217	0.000981492	0.000140213	0.000420639	0.000140213	0.000280426	0.00799215	0.133904	0.00168256	0.00757151	0.00462703	0.0021032	0.000841279	0.399748	0.000140213	0.000841279	0.0752944
2017	CR010	Non-CB	0.00199424	0.0115223	0.00177266	0.000332373	0.000443164	0.00188345	0	0	0.000110791	0.000553955	0.00398848	0.137824	0.000775537	0.0117439	0.00144028	0.000775537	0.000997119	0.358298	0.000110791	0.000553955	0.041879
2017	CR011	Non-CB	0	0	0	0	0	0	0	0	0	0	0	0.000150739	0	0	0	0	0	0.511305	0	0.00135665	0
2017	CR012	Non-CB	0	0	0	0	0	0	0	0	0	0	0	0	0	0	0	0	0	0.0250639	0	0	0.000511509
2017	CR013	Non-CB	0	0	0	0	0	0	0	0	0	0	0	0	0	0	0	0	0	0.0941358	0	0	0
			0.00214296	0.00824391	0.00128074	0.000232646	0.000382957	0.00062417	0.000123551	0.000142311	7.41594e-05	0.000239813	0.00356335	0.110581	0.000929886	0.0116061	0.00164514	0.000702226	0.000486824	0.332164	0.000214623	0.000373363	0.0370523
			0.00171787	0.00551235	0.000960926	0.000208341	0.000347636	0.00061491	0.000160644	0.000185984	9.73707e-05	0.00019441	0.00266117	0.0738998	0.000726203	0.0085746	0.00137682	0.000611922	0.000418645	0.15333	0.000275284	0.000419883	0.0264803
		mean	0.00221636	0.00976049	0.00160145	0.00032779	0.000304631	0.000372532	0.000206554	9.81246e-05	0.000156192	0.000237887	0.00382356	0.134291	0.000808558	0.0127365	0.00155929	0.00058563	0.000330932	0.290676	0.000411863	0.000196268	0.0427341
		SD	0.0017415	0.00708397	0.00149757	0.000668235	0.000322209	0.000357763	0.000464126	0.000137845	0.000287666	0.000269735	0.00354638	0.101844	0.000732761	0.0103053	0.00145117	0.000507843	0.000355875	0.177887	0.00111056	0.000434788	0.0363448
			0.00214296	0.00824391	0.00128074	0.000232646	0.000382957	0.00062417	0.000123551	0.000142311	7.41594e-05	0.000239813	0.00356335	0.110581	0.000929886	0.0116061	0.00164514	0.000702226	0.000486824	0.332164	0.000214623	0.000373363	0.0370523
			0.00171787	0.00551235	0.000960926	0.000208341	0.000347636	0.00061491	0.000160644	0.000185984	9.73707e-05	0.00019441	0.00266117	0.0738998	0.000726203	0.0085746	0.00137682	0.000611922	0.000418645	0.15333	0.000275284	0.000419883	0.0264803
